# Supplementary material for: A one-two punch targeting reactive oxygen species and fibril for rescuing Alzheimer’s disease
Source: Nat Commun. 2024 Jan 24;15:705. doi: 10.1038/s41467-024-44737-x (PMC10808243; doi:10.1038/s41467-024-44737-x)
Supplement: Supplementary file 4 — Source Data [file 41467_2024_44737_MOESM4_ESM.xlsx]

## Sheet: Fig. 2c
Figure 2c
Water fraction (%)	Normalized emission value at 1110 nm of compound 3	Normalized emission value at 916 nm of compound 6
0	1	1
10	0.96978	0.74593
20	0.93109	3.24629
30	0.94606	5.29881
40	0.79102	5.64551
50	2.52302	6.27377
60	3.18836	6.22465
70	4.05818	6.33163
80	4.39593	6.6229
90	5.48376	6.29857

## Sheet: Fig. 2d
Figure 2d
Diameter (nm)	Intensity (%) tested by DLS
0.4	0	0	0
0.463	0	0	0
0.536	0	0	0
0.621	0	0	0
0.719	0	0	0
0.833	0	0	0
0.965	0	0	0
1.12	0	0	0
1.29	0	0	0
1.5	0	0	0
1.74	0	0	0
2.01	0	0	0
2.33	0	0	0
2.7	0	0	0
3.12	0	0	0
3.62	0	0	0
4.19	0	0	0
4.85	0	0	0
5.61	0	0	0
6.5	0	0	0
7.53	0	0	0
8.72	0	0	0
10.1	0	0	0
11.7	0	0	0
13.5	0	0	0
15.7	0	0	0
18.2	0	0	0
21	0	0	0
24.4	0	0	0
28.2	0	0	0
32.7	0	0	0
37.8	0	0	0
43.8	0	0	0
50.7	0	0	0
58.8	0.117	0	0
68.1	1.12	0	0
78.8	3.13	0.282	1.2
91.3	5.82	5.27	4.26
106	8.69	12.9	8.5
122	11.2	19.4	12.7
142	12.9	21.9	15.7
164	13.4	19.3	16.6
190	12.8	13.2	15.3
220	11.1	6.27	12.2
255	8.67	1.42	8.1
295	5.94	0	4.13
342	3.39	0	1.26
396	1.44	0	0
459	0.326	0	0
531	0	0	0
615	0	0	0
712	0	0	0
825	0	0	0
955	0	0	0
1110	0	0	0
1280	0	0	0
1480	0	0	0
1720	0	0	0
1990	0	0	0
2300	0	0	0
2670	0	0	0
3090	0	0	0
3580	0	0	0
4150	0	0	0
4800	0	0	0
5560	0	0	0
6440	0	0	0
7460	0	0	0
8630	0	0	0

## Sheet: Fig. 2e
Figure 2e
NCs		Compound 3		Compound 6
Wavelength (nm)	Abs. (arb. units)	Wavelength (nm)	Abs. (arb. units)	Wavelength (nm)	Abs. (arb. units)
1100	0.01704	999.994	-0.000793766	999.994	-0.00351
1099	-0.00616	998.989	-0.00201	998.989	-0.00718
1098	-0.0152	997.985	-0.00699	997.985	-0.01332
1097	0.00417	997.01	-0.01135	997.01	-0.01613
1096	-0.01321	996.005	-0.00981	996.005	-0.01681
1095	-0.00708	994.998	-0.00848	994.998	-0.01507
1094	-0.00651	993.991	-0.01098	993.991	-0.01932
1093	-0.02365	993.014	-0.0015	993.014	-0.00598
1092	-0.02071	992.006	0.00129	992.006	-0.00225
1091	0.00125	990.997	-0.00223	990.997	-0.00878
1090	-0.01255	989.987	-0.0064	989.987	-0.01495
1089	0.02232	989.008	-0.01367	989.008	-0.02565
1088	0.00827	987.998	-0.00993	987.998	-0.01976
1087	-0.01533	986.986	-0.00999	986.986	-0.01932
1086	-0.000696864	986.006	-0.0142	986.006	-0.02897
1085	-0.00675	984.993	-0.0122	984.993	-0.02472
1084	-0.00134	984.011	-0.00257	984.011	-0.01007
1083	-0.01325	982.997	-0.00116	982.997	-0.0102
1082	-0.01804	982.015	-0.01271	982.015	-0.02478
1081	-0.00258	981	-0.00866	981	-0.01976
1080	-0.00727	980.016	0.000227286	980.016	-0.00747
1079	0.000402883	978.999	0.000383126	978.999	-0.0078
1078	-0.000208259	978.014	-0.00166	978.014	-0.00972
1077	-0.01298	976.997	-0.0072	976.997	-0.01871
1076	0.00107	976.011	-0.00654	976.011	-0.01801
1075	-0.01072	974.992	-0.0041	974.992	-0.01697
1074	0.00512	974.005	-0.00889	974.005	-0.02303
1073	0.00197	972.985	-0.00602	972.985	-0.01961
1072	-0.01451	971.996	-0.00996	971.996	-0.02447
1071	0.00309	971.007	-0.00132	971.007	-0.01384
1070	-0.00103	969.986	-0.00649	969.986	-0.01856
1069	0.0037	968.996	-0.00543	968.996	-0.01907
1068	2.4525e-05	968.005	-0.00741	968.005	-0.02229
1067	0.00372	967.013	-0.00356	967.013	-0.01813
1066	0.008	965.989	-0.00737	965.989	-0.02411
1065	-0.00288	964.997	-0.00539	964.997	-0.02125
1064	-0.00934	964.004	-0.0062	964.004	-0.02363
1063	0.00368	963.01	-0.0038	963.01	-0.02015
1062	0.00395	961.984	-0.00171	961.984	-0.02216
1061	0.00666	960.989	-0.00745	960.989	-0.02382
1060	0.00202	959.994	-0.00382	959.994	-0.02204
1059	-0.00376	958.998	-0.00193	958.998	-0.02151
1058	0.000274742	958.002	-0.00271	958.002	-0.02194
1057	0.0055	957.005	-0.00307	957.005	-0.02358
1056	-0.00031713	956.007	0.00157	956.007	-0.01413
1055	-0.00663	955.009	0.00522	955.009	-0.01081
1054	0.000319838	954.011	0.00227	954.011	-0.01555
1053	0.00228	953.012	-0.00331	953.012	-0.02317
1052	-0.0031	952.012	0.00326	952.012	-0.01583
1051	0.000367685	951.011	0.00156	951.011	-0.01895
1050	-0.00325	950.011	0.00185	950.011	-0.01817
1049	0.00601	949.009	0.00122	949.009	-0.02029
1048	0.00727	948.007	0.00241	948.007	-0.01877
1047	-0.00291	947.005	-0.000257851	947.005	-0.02347
1046	0.00326	946.002	0.000837182	946.002	-0.02118
1045	0.00712	944.998	0.00699	944.998	-0.01537
1044	0.000216998	943.994	0.00556	943.994	-0.01837
1043	0.00974	942.99	0.00669	942.99	-0.01637
1042	0.00287	941.984	0.00753	941.984	-0.01554
1041	0.00282	941.011	0.01014	941.011	-0.01264
1040	0.00398	940.005	0.01134	940.005	-0.01259
1039	-0.00435	938.998	0.00615	938.998	-0.01954
1038	0.00654	937.991	0.00867	937.991	-0.0178
1037	-0.00132	937.015	0.01027	937.015	-0.0153
1036	0.00478	936.007	0.0033	936.007	-0.026
1035	0.00288	934.998	0.01049	934.998	-0.01775
1034	-0.00269	933.988	0.00755	933.988	-0.022
1033	0.01134	933.011	0.00867	933.011	-0.02109
1032	0.00797	932	0.00748	932	-0.02106
1031	0.00362	930.989	0.00527	930.989	-0.02628
1030	0.00103	930.01	0.00687	930.01	-0.02463
1029	-0.00112	928.998	0.01316	928.998	-0.01743
1028	0.00475	927.985	0.00735	927.985	-0.02716
1027	-0.00538	927.005	0.00924	927.005	-0.0251
1026	0.00798	925.991	0.01068	925.991	-0.0228
1025	0.00814	925.009	0.00494	925.009	-0.03191
1024	0.00653	923.994	0.01292	923.994	-0.02307
1023	0.00332	923.012	0.01036	923.012	-0.02578
1022	0.01417	921.996	0.00773	921.996	-0.03071
1021	0.00715	921.012	0.01301	921.012	-0.02401
1020	0.00525	919.995	0.01825	919.995	-0.01695
1019	0.01042	919.011	0.01738	919.011	-0.02052
1018	0.01085	917.993	0.01452	917.993	-0.02539
1017	0.00766	917.007	0.01917	917.007	-0.01942
1016	0.01166	915.988	0.02917	915.988	-0.00658
1015	0.00787	915.001	0.02127	915.001	-0.01758
1014	0.01207	914.014	0.01829	914.014	-0.02403
1013	0.00991	912.994	0.02047	912.994	-0.02345
1012	0.01155	912.006	0.01945	912.006	-0.02434
1011	0.01397	910.984	0.02211	910.984	-0.02093
1010	0.01419	909.995	0.02308	909.995	-0.01969
1009	0.01495	909.005	0.01803	909.005	-0.02919
1008	0.01263	908.015	0.02241	908.015	-0.02363
1007	0.00615	906.992	0.02102	906.992	-0.0267
1006	0.01622	906	0.02377	906	-0.0243
1005	0.0177	905.009	0.03191	905.009	-0.01424
1004	0.02049	903.983	0.02977	903.983	-0.01759
1003	0.01789	902.991	0.02355	902.991	-0.02754
1002	0.02076	901.998	0.02205	901.998	-0.02892
1001	0.01552	901.004	0.02477	901.004	-0.02821
1000	0.01582	900.01	0.02839	900.01	-0.02396
999	0.01691	899.015	0.03046	899.015	-0.02131
998	0.01817	897.987	0.02734	897.987	-0.02728
997	0.0235	896.992	0.02865	896.992	-0.02661
996	0.02113	895.995	0.03297	895.995	-0.02204
995	0.02045	894.999	0.03469	894.999	-0.02078
994	0.02129	894.002	0.03305	894.002	-0.02438
993	0.02171	893.004	0.03144	893.004	-0.02674
992	0.02302	892.006	0.03128	892.006	-0.02843
991	0.02537	891.008	0.03127	891.008	-0.03042
990	0.02267	890.009	0.03178	890.009	-0.03286
989	0.02274	889.009	0.03788	889.009	-0.02214
988	0.02473	888.01	0.03183	888.01	-0.03322
987	0.02611	887.009	0.03723	887.009	-0.028
986	0.02505	886.008	0.0407	886.008	-0.02332
985	0.03233	885.007	0.04147	885.007	-0.02374
984	0.02614	884.005	0.04224	884.005	-0.02461
983	0.03073	883.003	0.04384	883.003	-0.0234
982	0.03724	882	0.05038	882	-0.01532
981	0.03054	880.997	0.05275	880.997	-0.01401
980	0.03231	879.993	0.04726	879.993	-0.02278
979	0.03085	878.989	0.0442	878.989	-0.02902
978	0.03666	877.984	0.05059	877.984	-0.02143
977	0.03361	877.012	0.04381	877.012	-0.03226
976	0.04416	876.006	0.0451	876.006	-0.0303
975	0.03239	875	0.04403	875	-0.03409
974	0.03233	873.994	0.04761	873.994	-0.02946
973	0.03807	872.987	0.0442	872.987	-0.03682
972	0.03768	872.013	0.04936	872.013	-0.03088
971	0.04068	871.005	0.04503	871.005	-0.03705
970	0.04292	869.996	0.04742	869.996	-0.03841
969	0.038	868.987	0.04868	868.987	-0.03465
968	0.04584	868.011	0.04551	868.011	-0.04333
967	0.04513	867.001	0.0523	867.001	-0.03334
966	0.04459	865.991	0.05377	865.991	-0.03614
965	0.04336	865.014	0.05147	865.014	-0.04032
964	0.04585	864.003	0.05337	864.003	-0.03875
963	0.04483	862.991	0.05526	862.991	-0.03616
962	0.04935	862.013	0.05188	862.013	-0.04459
961	0.04713	861	0.0604	861	-0.03057
960	0.0504	859.987	0.07018	859.987	-0.02238
959	0.05481	859.007	0.06359	859.007	-0.03345
958	0.05722	857.993	0.06035	857.993	-0.03756
957	0.05487	857.012	0.05882	857.012	-0.04166
956	0.0528	855.997	0.06345	855.997	-0.03857
955	0.05658	855.016	0.06549	855.016	-0.03618
954	0.05638	854	0.06896	854	-0.03083
953	0.05639	852.983	0.06646	852.983	-0.03813
952	0.05528	852	0.06271	852	-0.04568
951	0.06222	850.983	0.06212	850.983	-0.04773
950	0.05987	850	0.07076	850	-0.03874
949	0.05955	849.015	0.06762	849.015	-0.04353
948	0.0622	847.997	0.06507	847.997	-0.04891
947	0.05969	847.012	0.07501	847.012	-0.03835
946	0.06687	845.992	0.07355	845.992	-0.04037
945	0.06389	845.006	0.07235	845.006	-0.04238
944	0.06636	843.986	0.07974	843.986	-0.03893
943	0.06918	842.999	0.07672	842.999	-0.04168
942	0.06736	842.012	0.085	842.012	-0.02974
941	0.07062	840.99	0.08655	840.99	-0.03203
940	0.07171	840.002	0.08084	840.002	-0.04165
939	0.07185	839.013	0.08826	839.013	-0.03371
938	0.0737	837.99	0.0915	837.99	-0.02957
937	0.07475	837.001	0.09006	837.001	-0.03424
936	0.07457	836.011	0.0963	836.011	-0.02641
935	0.07882	834.987	0.09843	834.987	-0.02574
934	0.0791	833.996	0.10057	833.996	-0.0239
933	0.07581	833.005	0.09044	833.005	-0.0395
932	0.0837	832.013	0.09407	832.013	-0.03685
931	0.08137	830.987	0.1014	830.987	-0.02895
930	0.08687	829.995	0.10535	829.995	-0.02545
929	0.08415	829.002	0.10173	829.002	-0.03272
928	0.08486	828.009	0.10864	828.009	-0.02414
927	0.0837	827.015	0.11349	827.015	-0.01841
926	0.0854	825.987	0.10543	825.987	-0.03225
925	0.09448	824.992	0.10995	824.992	-0.02945
924	0.09191	823.997	0.11108	823.997	-0.0285
923	0.09651	823.002	0.1225	823.002	-0.01362
922	0.09661	822.006	0.11663	822.006	-0.02461
921	0.09909	821.01	0.11294	821.01	-0.03087
920	0.10134	820.013	0.11528	820.013	-0.03149
919	0.09868	819.016	0.1128	819.016	-0.03425
918	0.10288	817.984	0.11216	817.984	-0.03847
917	0.10505	816.987	0.1091	816.987	-0.04275
916	0.10337	815.988	0.10963	815.988	-0.04488
915	0.10992	814.99	0.11997	814.99	-0.03315
914	0.10829	813.991	0.12149	813.991	-0.03155
913	0.10914	812.991	0.11732	812.991	-0.03871
912	0.11051	811.991	0.11754	811.991	-0.04151
911	0.11761	810.991	0.12003	810.991	-0.04139
910	0.11311	809.99	0.12705	809.99	-0.03341
909	0.11299	808.989	0.12204	808.989	-0.0389
908	0.11659	807.987	0.13072	807.987	-0.03294
907	0.11999	806.985	0.13146	806.985	-0.03264
906	0.12515	805.983	0.12653	805.983	-0.04023
905	0.12412	805.015	0.12763	805.015	-0.03992
904	0.12701	804.012	0.13684	804.012	-0.03059
903	0.1336	803.008	0.13263	803.008	-0.039
902	0.1267	802.004	0.14224	802.004	-0.02583
901	0.13416	801	0.13629	801	-0.03513
900	0.13588	799.995	0.13417	799.995	-0.04017
899	0.1345	798.99	0.13514	798.99	-0.0398
898	0.13957	797.984	0.14179	797.984	-0.03269
897	0.14347	797.013	0.14532	797.013	-0.03221
896	0.14169	796.006	0.14843	796.006	-0.02815
895	0.14388	794.999	0.1377	794.999	-0.04644
894	0.14545	793.992	0.14483	793.992	-0.03576
893	0.14725	792.985	0.14808	792.985	-0.03362
892	0.14949	792.011	0.14005	792.011	-0.04593
891	0.14834	791.003	0.14663	791.003	-0.03941
890	0.15409	789.994	0.14772	789.994	-0.04079
889	0.15744	788.985	0.1554	788.985	-0.03173
888	0.15793	788.01	0.15889	788.01	-0.02767
887	0.15564	787	0.16014	787	-0.0271
886	0.16336	785.99	0.15154	785.99	-0.04097
885	0.16402	785.014	0.15957	785.014	-0.02975
884	0.1685	784.003	0.15852	784.003	-0.03392
883	0.16884	782.991	0.15263	782.991	-0.04337
882	0.17185	782.014	0.15443	782.014	-0.04256
881	0.17435	781.002	0.15595	781.002	-0.04227
880	0.17395	779.989	0.16034	779.989	-0.03854
879	0.17082	779.011	0.16979	779.011	-0.02821
878	0.17979	777.997	0.16898	777.997	-0.02909
877	0.18188	776.983	0.16624	776.983	-0.03348
876	0.18676	776.004	0.16478	776.004	-0.03765
875	0.17895	774.989	0.16742	774.989	-0.03639
874	0.18519	774.009	0.16411	774.009	-0.04201
873	0.18457	772.994	0.16605	772.994	-0.04341
872	0.18975	772.013	0.16966	772.013	-0.03538
871	0.1958	770.997	0.1729	770.997	-0.03301
870	0.19174	770.015	0.17041	770.015	-0.03999
869	0.19671	768.998	0.17543	768.998	-0.03387
868	0.20403	768.016	0.1798	768.016	-0.0285
867	0.20244	766.998	0.17058	766.998	-0.04286
866	0.21016	766.015	0.18049	766.015	-0.02877
865	0.20567	764.997	0.17867	764.997	-0.0337
864	0.21212	764.013	0.18776	764.013	-0.02302
863	0.20743	762.994	0.18063	762.994	-0.03347
862	0.21063	762.009	0.18554	762.009	-0.02754
861	0.21145	760.989	0.17676	760.989	-0.04053
860	0.21363	760.004	0.18815	760.004	-0.02828
859	0.22053	758.983	0.18238	758.983	-0.03674
858	0.21943	757.997	0.1841	757.997	-0.0358
857	0.22272	757.011	0.18383	757.011	-0.03812
856	0.22529	755.989	0.18221	755.989	-0.04077
855	0.22964	755.002	0.18512	755.002	-0.0372
854	0.23039	754.014	0.18456	754.014	-0.03704
853	0.23727	752.991	0.19048	752.991	-0.0314
852	0.22989	752.003	0.1903	752.003	-0.03164
851	0.23726	751.015	0.19356	751.015	-0.02939
850	0.23543	749.99	0.19604	749.99	-0.0269
849	0.24551	749.001	0.18947	749.001	-0.03573
848	0.23691	748.012	0.19042	748.012	-0.035
847	0.24629	746.987	0.19463	746.987	-0.03036
846	0.24351	745.996	0.1899	745.996	-0.03635
845	0.2528	745.006	0.19734	745.006	-0.02858
844	0.25349	744.015	0.19488	744.015	-0.03142
843	0.25111	742.988	0.19333	742.988	-0.03424
842	0.25671	741.996	0.19287	741.996	-0.03512
841	0.25235	741.004	0.19563	741.004	-0.03349
840	0.26074	740.012	0.19601	740.012	-0.0325
839	0.25468	738.983	0.19785	738.983	-0.03095
838	0.26976	737.99	0.2002	737.99	-0.02754
837	0.26287	736.997	0.20089	736.997	-0.02761
836	0.26298	736.003	0.19522	736.003	-0.03693
835	0.27009	735.009	0.20076	735.009	-0.0283
834	0.26981	734.014	0.20473	734.014	-0.02336
833	0.27669	732.984	0.20001	732.984	-0.03128
832	0.27623	731.989	0.19453	731.989	-0.03783
831	0.27704	730.993	0.20082	730.993	-0.03043
830	0.27928	729.997	0.19883	729.997	-0.0338
829	0.28225	729.001	0.20609	729.001	-0.02378
828	0.28337	728.005	0.20153	728.005	-0.02931
827	0.28294	727.008	0.20296	727.008	-0.0268
826	0.28671	726.01	0.19326	726.01	-0.0403
825	0.28355	725.013	0.19937	725.013	-0.0332
824	0.28852	724.015	0.20377	724.015	-0.0264
823	0.29002	723.017	0.2048	723.017	-0.02443
822	0.28957	722.018	0.19461	722.018	-0.03903
821	0.2897	720.983	0.20538	720.983	-0.02447
820	0.28951	719.984	0.19774	719.984	-0.03498
819	0.30468	718.984	0.20413	718.984	-0.02519
818	0.29784	717.984	0.20493	717.984	-0.02426
817	0.30508	716.984	0.20105	716.984	-0.02973
816	0.30132	715.983	0.1993	715.983	-0.03164
815	0.30583	715.018	0.20093	715.018	-0.02843
814	0.29919	714.016	0.20346	714.016	-0.02588
813	0.30564	713.015	0.20401	713.015	-0.02394
812	0.31564	712.013	0.20945	712.013	-0.01649
811	0.31066	711.01	0.20711	711.01	-0.0195
810	0.32191	710.008	0.20502	710.008	-0.02099
809	0.31759	709.005	0.20228	709.005	-0.02416
808	0.31316	708.001	0.19584	708.001	-0.03286
807	0.32131	706.998	0.19871	706.998	-0.02793
806	0.32153	705.993	0.1987	705.993	-0.02808
805	0.32134	704.989	0.20742	704.989	-0.01561
804	0.32088	703.984	0.20506	703.984	-0.01772
803	0.32181	703.015	0.19363	703.015	-0.03233
802	0.32579	702.01	0.19248	702.01	-0.03431
801	0.32382	701.004	0.19699	701.004	-0.02639
800	0.32597	699.998	0.19453	699.998	-0.0291
799	0.32276	698.992	0.20896	698.992	-0.00835
798	0.3247	697.985	0.20839	697.985	-0.00858
797	0.32636	697.014	0.19621	697.014	-0.02432
796	0.33887	696.007	0.18367	696.007	-0.03887
795	0.33932	694.999	0.19635	694.999	-0.02252
794	0.33478	693.991	0.1931	693.991	-0.02512
793	0.33684	692.983	0.1896	692.983	-0.02855
792	0.33189	692.01	0.18535	692.01	-0.03235
791	0.33434	691.001	0.19689	691.001	-0.01728
790	0.34075	689.992	0.18948	689.992	-0.02467
789	0.34152	688.982	0.1893	688.982	-0.02488
788	0.33628	688.008	0.19365	688.008	-0.01751
787	0.34653	686.998	0.19455	686.998	-0.01484
786	0.34202	685.988	0.19139	685.988	-0.01976
785	0.34387	685.013	0.18106	685.013	-0.03043
784	0.34881	684.002	0.18301	684.002	-0.02738
783	0.34444	682.99	0.19044	682.99	-0.01635
782	0.35184	682.014	0.18267	682.014	-0.02568
781	0.3502	681.002	0.18863	681.002	-0.01652
780	0.34901	679.99	0.1834	679.99	-0.02329
779	0.34654	679.013	0.18401	679.013	-0.01903
778	0.34729	678	0.17615	678	-0.02775
777	0.35403	676.987	0.17816	676.987	-0.02616
776	0.35096	676.009	0.18289	676.009	-0.01697
775	0.34935	674.995	0.18177	674.995	-0.01627
774	0.3546	674.017	0.17941	674.017	-0.01845
773	0.35181	673.002	0.17134	673.002	-0.0291
772	0.35129	671.987	0.17406	671.987	-0.02283
771	0.35581	671.008	0.18383	671.008	-0.00762
770	0.35133	669.993	0.17553	669.993	-0.01811
769	0.35391	669.013	0.16934	669.013	-0.02429
768	0.35638	667.997	0.17341	667.997	-0.01797
767	0.35352	667.016	0.17029	667.016	-0.01943
766	0.35156	665.999	0.17771	665.999	-0.00856
765	0.35349	664.982	0.17079	664.982	-0.01674
764	0.35621	664.001	0.16827	664.001	-0.0187
763	0.35563	662.983	0.15664	662.983	-0.03269
762	0.35642	662.002	0.1669	662.002	-0.01666
761	0.35707	660.983	0.15923	660.983	-0.02441
760	0.35562	660.001	0.15739	660.001	-0.02589
759	0.35635	658.982	0.16809	658.982	-0.00918
758	0.35915	657.999	0.16106	657.999	-0.01569
757	0.35971	657.016	0.15758	657.016	-0.02019
756	0.35923	655.996	0.15318	655.996	-0.02517
755	0.35572	655.012	0.14872	655.012	-0.02851
754	0.35633	653.991	0.15826	653.991	-0.01403
753	0.35185	653.007	0.15289	653.007	-0.01983
752	0.35306	651.986	0.14925	651.986	-0.0232
751	0.35534	651.001	0.15313	651.001	-0.01726
750	0.3549	650.016	0.14764	650.016	-0.02219
749	0.35735	648.994	0.15661	648.994	-0.00856
748	0.35446	648.008	0.15353	648.008	-0.01114
747	0.35464	646.985	0.15036	646.985	-0.01279
746	0.35513	645.999	0.14086	645.999	-0.0252
745	0.35266	645.012	0.14496	645.012	-0.01689
744	0.35457	643.988	0.14248	643.988	-0.01976
743	0.35466	643.001	0.14553	643.001	-0.0126
742	0.35067	642.014	0.13771	642.014	-0.02178
741	0.35417	640.989	0.1371	640.989	-0.02042
740	0.34944	640.001	0.13452	640.001	-0.02241
739	0.35409	639.013	0.13483	639.013	-0.0195
738	0.34936	637.987	0.13679	637.987	-0.0166
737	0.34823	636.998	0.14038	636.998	-0.00969
736	0.35048	636.009	0.13771	636.009	-0.01067
735	0.34948	634.983	0.13283	634.983	-0.01656
734	0.34779	633.993	0.13076	633.993	-0.01724
733	0.347	633.003	0.12583	633.003	-0.02314
732	0.34544	632.012	0.12939	632.012	-0.01641
731	0.34667	630.985	0.12058	630.985	-0.02677
730	0.3413	629.994	0.11815	629.994	-0.02913
729	0.34216	629.003	0.12197	629.003	-0.02058
728	0.34	628.011	0.12186	628.011	-0.01944
727	0.34005	626.983	0.11538	626.983	-0.02738
726	0.33956	625.991	0.11505	625.991	-0.02683
725	0.33924	624.998	0.11227	624.998	-0.02785
724	0.33783	624.006	0.1238	624.006	-0.01147
723	0.3352	623.013	0.10906	623.013	-0.03014
722	0.33438	621.983	0.10912	621.983	-0.02833
721	0.33547	620.99	0.10773	620.99	-0.0287
720	0.33186	619.996	0.114	619.996	-0.01804
719	0.33064	619.002	0.10708	619.002	-0.02732
718	0.32725	618.008	0.11272	618.008	-0.01786
717	0.33012	617.013	0.10421	617.013	-0.02803
716	0.32599	616.018	0.09996	616.018	-0.03202
715	0.32523	614.986	0.11642	614.986	-0.00765
714	0.32214	613.991	0.11597	613.991	-0.00707
713	0.32279	612.995	0.11639	612.995	-0.00484
712	0.3188	611.999	0.10314	611.999	-0.02238
711	0.31973	611.003	0.09486	611.003	-0.03193
710	0.31378	610.007	0.09709	610.007	-0.02687
709	0.31513	609.01	0.10083	609.01	-0.02109
708	0.31524	608.013	0.09228	608.013	-0.03192
707	0.31037	607.016	0.09074	607.016	-0.03177
706	0.31046	606.018	0.09267	606.018	-0.02843
705	0.30785	604.984	0.09148	604.984	-0.02797
704	0.30578	603.985	0.099	603.985	-0.01602
703	0.30584	602.987	0.09604	602.987	-0.01982
702	0.30281	601.989	0.09271	601.989	-0.0232
701	0.30126	600.99	0.08824	600.99	-0.02832
700	0.30051	599.991	0.07857	599.991	-0.03958
699	0.29724	598.991	0.08242	598.991	-0.03366
698	0.29534	597.992	0.08055	597.992	-0.03529
697	0.29395	596.992	0.07867	596.992	-0.03703
696	0.29139	595.992	0.08498	595.992	-0.0276
695	0.28879	594.991	0.08313	594.991	-0.02846
694	0.28911	593.991	0.08313	593.991	-0.0263
693	0.28756	592.99	0.08523	592.99	-0.02245
692	0.28434	591.988	0.07311	591.988	-0.03856
691	0.28224	590.987	0.0781	590.987	-0.03064
690	0.28024	589.985	0.07716	589.985	-0.03069
689	0.27742	588.983	0.08632	588.983	-0.01702
688	0.27581	588.018	0.08054	588.018	-0.02405
687	0.27426	587.016	0.07467	587.016	-0.03069
686	0.27262	586.013	0.07393	586.013	-0.03236
685	0.26969	585.01	0.07609	585.01	-0.02708
684	0.26837	584.007	0.08198	584.007	-0.01831
683	0.26611	583.003	0.0758	583.003	-0.02501
682	0.2631	581.999	0.07373	581.999	-0.02728
681	0.26117	580.995	0.06458	580.995	-0.03765
680	0.26009	579.991	0.0751	579.991	-0.02312
679	0.25744	578.987	0.06906	578.987	-0.03151
678	0.25479	577.982	0.06745	577.982	-0.03218
677	0.2546	577.014	0.06716	577.014	-0.03113
676	0.25157	576.009	0.07358	576.009	-0.02196
675	0.25075	575.003	0.06271	575.003	-0.03654
674	0.24684	573.997	0.05632	573.997	-0.04397
673	0.24428	572.991	0.05411	572.991	-0.04584
672	0.24218	571.985	0.05945	571.985	-0.03785
671	0.24036	571.016	0.05507	571.016	-0.04275
670	0.23826	570.009	0.0499	570.009	-0.04905
669	0.23664	569.002	0.06165	569.002	-0.03083
668	0.23481	567.995	0.05748	567.995	-0.03701
667	0.23208	566.987	0.05826	566.987	-0.03414
666	0.23124	566.017	0.05678	566.017	-0.03599
665	0.22776	565.008	0.06241	565.008	-0.02677
664	0.22678	564	0.05266	564	-0.0399
663	0.22436	562.992	0.05355	562.992	-0.03794
662	0.22294	561.983	0.0482	561.983	-0.04441
661	0.22008	561.011	0.0496	561.011	-0.04162
660	0.21747	560.002	0.04816	560.002	-0.04227
659	0.21634	558.993	0.04808	558.993	-0.04106
658	0.21478	557.983	0.04773	557.983	-0.04013
657	0.214	557.01	0.0469	557.01	-0.04111
656	0.20961	556	0.04859	556	-0.03776
655	0.20844	554.99	0.05339	554.99	-0.03021
654	0.20745	554.016	0.03857	554.016	-0.04946
653	0.2052	553.005	0.04149	553.005	-0.04452
652	0.2019	551.994	0.03848	551.994	-0.04793
651	0.20067	550.983	0.03815	550.983	-0.04805
650	0.19878	550.008	0.03833	550.008	-0.04677
649	0.19766	548.997	0.0354	548.997	-0.04899
648	0.19601	547.984	0.03709	547.984	-0.04566
647	0.19298	547.009	0.03301	547.009	-0.05059
646	0.1916	545.997	0.04429	545.997	-0.03449
645	0.18994	544.984	0.03107	544.984	-0.05152
644	0.18893	544.008	0.02794	544.008	-0.05462
643	0.18663	542.995	0.03312	542.995	-0.04641
642	0.18433	541.982	0.02192	541.982	-0.06095
641	0.18208	541.005	0.03912	541.005	-0.03683
640	0.18076	539.991	0.02919	539.991	-0.0495
639	0.18042	539.015	0.03161	539.015	-0.04441
638	0.17755	538	0.0316	538	-0.0438
637	0.17542	536.985	0.04557	536.985	-0.02393
636	0.1744	536.008	0.02056	536.008	-0.05721
635	0.17336	534.993	0.03013	534.993	-0.04264
634	0.172	534.015	0.02759	534.015	-0.04457
633	0.16894	532.999	0.04736	532.999	-0.01681
632	0.16776	531.983	0.02693	531.983	-0.0443
631	0.16632	531.005	0.01739	531.005	-0.05581
630	0.16386	529.989	0.02301	529.989	-0.04699
629	0.16389	529.01	0.02878	529.01	-0.03788
628	0.1621	527.993	0.02246	527.993	-0.04491
627	0.16148	527.013	0.0168	527.013	-0.0523
626	0.15992	525.996	0.02538	525.996	-0.03899
625	0.15866	525.016	0.02412	525.016	-0.03976
624	0.15564	523.999	0.02582	523.999	-0.03588
623	0.1558	523.018	0.01792	523.018	-0.04535
622	0.15398	522	0.01841	522	-0.04332
621	0.15183	520.982	0.02499	520.982	-0.03262
620	0.15259	520.001	0.01729	520.001	-0.04231
619	0.14917	518.982	0.01334	518.982	-0.04609
618	0.14769	518.001	0.02013	518.001	-0.03574
617	0.14664	516.982	0.0241	516.982	-0.02923
616	0.14734	516	0.02322	516	-0.02895
615	0.14396	515.018	0.01737	515.018	-0.03497
614	0.1435	513.998	0.01891	513.998	-0.03087
613	0.14302	513.015	0.02629	513.015	-0.0199
612	0.14243	511.995	0.01391	511.995	-0.03472
611	0.14146	511.012	0.02134	511.012	-0.02325
610	0.13946	509.991	0.0399	509.991	0.0038
609	0.13837	509.008	0.02664	509.008	-0.01299
608	0.1375	507.987	0.02535	507.987	-0.01253
607	0.13687	507.003	0.01742	507.003	-0.0215
606	0.13664	505.981	0.01457	505.981	-0.02416
605	0.13503	504.997	0.01375	504.997	-0.02381
604	0.13382	504.013	0.01472	504.013	-0.02056
603	0.13334	502.991	0.01848	502.991	-0.0137
602	0.13307	502.006	0.01363	502.006	-0.01851
601	0.13194	500.983	0.00786	500.983	-0.02456
600	0.13002	499.998	0.00819	499.998	-0.02294
599	0.12908	499.013	0.01479	499.013	-0.01085
598	0.12953	497.989	0.01004	497.989	-0.01631
597	0.12843	497.004	0.03261	497.004	0.01675
596	0.12815	496.018	0.02497	496.018	0.00758
595	0.12801	494.994	0.01492	494.994	-0.00413
594	0.12728	494.007	0.01951	494.007	0.00397
593	0.12727	492.983	0.00786	492.983	-0.01103
592	0.12623	491.996	0.0081	491.996	-0.00926
591	0.12555	491.009	0.01013	491.009	-0.00411
590	0.12454	489.984	0.00906	489.984	-0.00397
589	0.1245	488.996	0.01188	488.996	0.00135
588	0.12243	488.009	0.01539	488.009	0.00758
587	0.12343	486.983	0.00911	486.983	0.000438978
586	0.1232	485.995	0.01115	485.995	0.0048
585	0.12389	485.007	0.01513	485.007	0.01118
584	0.12291	484.019	0.01748	484.019	0.01562
583	0.12164	482.992	0.02316	482.992	0.0244
582	0.12075	482.003	0.02492	482.003	0.02786
581	0.12108	481.014	0.03054	481.014	0.03654
580	0.12089	479.987	0.01988	479.987	0.02302
579	0.12011	478.998	0.02694	478.998	0.03344
578	0.12229	478.008	0.02517	478.008	0.03117
577	0.12104	477.018	0.02815	477.018	0.03551
576	0.1208	475.99	0.03498	475.99	0.04548
575	0.11915	475	0.02654	475	0.03341
574	0.11963	474.01	0.0359	474.01	0.04645
573	0.11971	472.981	0.03264	472.981	0.0413
572	0.11783	471.991	0.0454	471.991	0.0588
571	0.1189	471	0.04448	471	0.05727
570	0.12075	470.008	0.04932	470.008	0.06331
569	0.11884	469.017	0.05374	469.017	0.06882
568	0.12018	467.987	0.06617	467.987	0.08491
567	0.12002	466.996	0.06585	466.996	0.0831
566	0.11967	466.004	0.05842	466.004	0.07198
565	0.12081	465.012	0.05951	465.012	0.07231
564	0.11948	463.981	0.06105	463.981	0.07304
563	0.11922	462.989	0.08438	462.989	0.1034
562	0.12044	461.996	0.07721	461.996	0.09206
561	0.11909	461.003	0.09158	461.003	0.11026
560	0.12031	460.01	0.10134	460.01	0.12249
559	0.12143	459.017	0.09389	459.017	0.11011
558	0.12143	457.986	0.09778	457.986	0.11374
557	0.12205	456.992	0.10047	456.992	0.11563
556	0.12155	455.998	0.11003	455.998	0.12726
555	0.12333	455.004	0.10897	455.004	0.12366
554	0.12181	454.01	0.11774	454.01	0.13353
553	0.12313	453.016	0.14072	453.016	0.1636
552	0.12279	451.983	0.13529	451.983	0.15467
551	0.12363	450.988	0.1416	450.988	0.16121
550	0.12571	449.993	0.1302	449.993	0.14429
549	0.12498	448.998	0.1409	448.998	0.15751
548	0.12559	448.003	0.15894	448.003	0.18154
547	0.12555	447.007	0.14949	447.007	0.16808
546	0.12583	446.012	0.15543	446.012	0.17451
545	0.12746	445.016	0.1705	445.016	0.19579
544	0.1282	443.982	0.15986	443.982	0.18012
543	0.1287	442.986	0.18123	442.986	0.20979
542	0.12972	441.989	0.17892	441.989	0.20634
541	0.12921	440.993	0.18603	440.993	0.21605
540	0.13005	439.996	0.20169	439.996	0.23762
539	0.13171	438.999	0.21626	438.999	0.25838
538	0.13268	438.002	0.19024	438.002	0.22235
537	0.13446	437.005	0.19838	437.005	0.2349
536	0.13397	436.007	0.20984	436.007	0.25093
535	0.13466	435.01	0.22928	435.01	0.27828
534	0.13718	434.012	0.21939	434.012	0.26519
533	0.138	433.014	0.22589	433.014	0.27469
532	0.13841	432.016	0.23463	432.016	0.28846
531	0.14031	431.017	0.24647	431.017	0.3053
530	0.14158	430.019	0.2487	430.019	0.30858
529	0.14276	428.982	0.25202	428.982	0.3137
528	0.142	427.983	0.25471	427.983	0.31802
527	0.14359	426.984	0.25315	426.984	0.31704
526	0.14557	425.985	0.26272	425.985	0.33057
525	0.1486	424.985	0.27702	424.985	0.35077
524	0.14843	423.986	0.29278	423.986	0.37256
523	0.15093	422.986	0.28946	422.986	0.36868
522	0.15238	421.986	0.31171	421.986	0.3998
521	0.15312	420.986	0.31208	420.986	0.40066
520	0.15415	419.986	0.32139	419.986	0.4131
519	0.15574	418.986	0.32111	418.986	0.41295
518	0.1579	417.985	0.3379	417.985	0.43615
517	0.15978	416.984	0.34583	416.984	0.4466
516	0.16104	415.983	0.36087	415.983	0.46783
515	0.164	414.982	0.3546	414.982	0.45878
514	0.16412	413.981	0.37189	413.981	0.48122
513	0.16642	413.018	0.38227	413.018	0.49456
512	0.16818	412.016	0.39914	412.016	0.51562
511	0.16845	411.015	0.40324	411.015	0.52135
510	0.17075	410.013	0.41675	410.013	0.53762
509	0.17179	409.011	0.4332	409.011	0.55945
508	0.17212	408.008	0.44777	408.008	0.5777
507	0.17627	407.006	0.4688	407.006	0.60323
506	0.17719	406.003	0.50499	406.003	0.64944
505	0.17847	405.001	0.50331	405.001	0.64269
504	0.18028	403.998	0.51664	403.998	0.65847
503	0.18173	402.995	0.53663	402.995	0.68121
502	0.18384	401.991	0.55633	401.991	0.6992
501	0.18593	400.988	0.57752	400.988	0.7265
500	0.18672	399.984	0.59712	399.984	0.74487
499	0.18906	398.981	0.61593	398.981	0.76201
498	0.19107	398.015	0.63658	398.015	0.78246
497	0.19281	397.011	0.65904	397.011	0.80115
496	0.19481	396.007	0.67765	396.007	0.81699
495	0.19617	395.003	0.70286	395.003	0.83789
494	0.19746	393.998	0.72723	393.998	0.85749
493	0.19943	392.994	0.75029	392.994	0.87453
492	0.20147	391.989	0.7732	391.989	0.89147
491	0.20366	390.984	0.8001	390.984	0.91312
490	0.20567	390.017	0.82115	390.017	0.92053
489	0.20661	389.012	0.85557	389.012	0.95158
488	0.20975	388.006	0.87448	388.006	0.95784
487	0.2108	387.001	0.89408	387.001	0.96215
486	0.21426	385.995	0.92677	385.995	0.9912
485	0.21549	384.989	0.96245	384.989	1.01546
484	0.21654	383.983	0.98604	383.983	1.02995
483	0.21968	383.015	1.02275	383.015	1.05571
482	0.22097	382.009	1.05918	382.009	1.08188
481	0.22333	381.002	1.09444	381.002	1.1088
480	0.22661	379.996	1.12602	379.996	1.1224
479	0.22882	378.989	1.15904	378.989	1.13273
478	0.23115	377.982	1.19133	377.982	1.15197
477	0.23339	377.013	1.22933	377.013	1.17134
476	0.23542	376.006	1.27431	376.006	1.20075
475	0.23749	374.998	1.32342	374.998	1.23529
474	0.24041	373.991	1.35355	373.991	1.23514
473	0.24284	372.983	1.3827	372.983	1.24167
472	0.24626	372.014	1.42204	372.014	1.25991
471	0.24708	371.006	1.45834	371.006	1.27649
470	0.25137	369.997	1.48725	369.997	1.29245
469	0.25455	368.989	1.5144	368.989	1.30151
468	0.25648	368.019	1.55196	368.019	1.31121
467	0.26021	367.01	1.58367	367.01	1.32989
466	0.26328	366.002	1.60981	366.002	1.3326
465	0.26625	364.993	1.63873	364.993	1.34549
464	0.2699	363.984	1.65353	363.984	1.34896
463	0.27336	363.013	1.65581	363.013	1.35706
462	0.27803	362.004	1.67809	362.004	1.37128
461	0.28094	360.994	1.687	360.994	1.38885
460	0.28437	359.984	1.6919	359.984	1.38577
459	0.28776	359.013	1.69381	359.013	1.38247
458	0.29271	358.003	1.70119	358.003	1.39617
457	0.29781	356.993	1.6913	356.993	1.39634
456	0.30088	355.983	1.70985	355.983	1.40644
455	0.30594	355.011	1.71119	355.011	1.4214
454	0.31014	354.001	1.68364	354.001	1.41647
453	0.3164	352.99	1.70365	352.99	1.42306
452	0.32047	352.018	1.67712	352.018	1.41036
451	0.3263	351.007	1.66828	351.007	1.41032
450	0.3324	349.996	1.6381	349.996	1.41079
449	0.33832	348.985	1.63754	348.985	1.40881
448	0.34452	348.012	1.60613	348.012	1.401
447	0.35065	347	1.58348	347	1.39982
446	0.35645	345.989	1.56677	345.989	1.39363
445	0.36393	345.016	1.54313	345.016	1.38846
444	0.37161	344.004	1.54183	344.004	1.3979
443	0.37845	342.992	1.51251	342.992	1.39346
442	0.3878	342.018	1.49279	342.018	1.39144
441	0.39451	341.006	1.45098	341.006	1.37738
440	0.40234	339.993	1.42367	339.993	1.37298
439	0.40967	338.981	1.39493	338.981	1.37803
438	0.41958	338.007	1.36629	338.007	1.36744
437	0.42974	336.994	1.33688	336.994	1.36399
436	0.43954	335.981	1.29991	335.981	1.3536
435	0.44988	335.006	1.27623	335.006	1.35052
434	0.45797	333.993	1.24764	333.993	1.34953
433	0.46882	333.019	1.21194	333.019	1.33336
432	0.47968	332.005	1.18461	332.005	1.33094
431	0.49081	330.991	1.16478	330.991	1.32869
430	0.50392	330.016	1.13255	330.016	1.31311
429	0.51435	329.002	1.10243	329.002	1.30591
428	0.52736	327.988	1.06534	327.988	1.28866
427	0.53886	327.013	1.04342	327.013	1.28616
426	0.55306	325.998	1.02295	325.998	1.27879
425	0.56514	324.984	0.986	324.984	1.26187
424	0.57803	324.008	0.96629	324.008	1.25819
423	0.59175	322.993	0.94495	322.993	1.248
422	0.60555	322.017	0.91795	322.017	1.24283
421	0.61973	321.002	0.89416	321.002	1.23418
420	0.63514	319.987	0.86748	319.987	1.22337
419	0.64795	319.011	0.84457	319.011	1.22964
418	0.66412	317.995	0.82355	317.995	1.22616
417	0.67933	317.019	0.80145	317.019	1.21716
416	0.69557	316.003	0.77376	316.003	1.21149
415	0.71176	314.987	0.75536	314.987	1.21575
414	0.72881	314.01	0.74471	314.01	1.23309
413	0.74522	312.994	0.73081	312.994	1.24185
412	0.76339	312.017	0.71715	312.017	1.24864
411	0.77993	311.001	0.69654	311.001	1.25177
410	0.79718	309.984	0.68106	309.984	1.26131
409	0.81432	309.007	0.66109	309.007	1.26605
408	0.83514	307.99	0.65126	307.99	1.28089
407	0.85379	307.013	0.63944	307.013	1.29462
406	0.87287	305.996	0.62859	305.996	1.30479
405	0.89193	305.018	0.6159	305.018	1.32292
404	0.91076	304	0.60745	304	1.34878
403	0.9316	302.983	0.59797	302.983	1.37276
402	0.95205	302.005	0.59605	302.005	1.39703
401	0.97455	300.987	0.59151	300.987	1.42296
400	0.99459	300.009	0.58426	300.009	1.43851
399	1.01429	298.991	0.58424	298.991	1.4668
398	1.03493	298.012	0.58373	298.012	1.48909
397	1.05958	296.994	0.58717	296.994	1.51263
396	1.08186	296.015	0.58224	296.015	1.5237
395	1.10413	294.997	0.59091	294.997	1.55293
394	1.12402	294.017	0.60106	294.017	1.58594
393	1.14782	292.999	0.59905	292.999	1.60591
392	1.16868	292.019	0.60387	292.019	1.6265
391	1.18973	291.001	0.60795	291.001	1.64524
390	1.21387	289.982	0.61987	289.982	1.67037
389	1.23685	289.002	0.62432	289.002	1.69383
388	1.26085	287.983	0.62363	287.983	1.69521
387	1.28294	287.003	0.62968	287.003	1.71023
386	1.30758	285.984	0.63964	285.984	1.72097
385	1.33166	285.003	0.65162	285.003	1.71973
384	1.35492	283.984	0.66077	283.984	1.73658
383	1.37741	283.003	0.66708	283.003	1.72554
382	1.40324	281.984	0.68649	281.984	1.74156
381	1.42629	281.003	0.70527	281.003	1.73793
380	1.45026	279.983	0.72574	279.983	1.73158
379	1.47617	279.002	0.74096	279.002	1.72514
378	1.49859	277.982	0.75209	277.982	1.7054
377	1.51717	277.001	0.76778	277.001	1.6953
376	1.54227	276.019	0.77091	276.019	1.67082
375	1.56642	274.999	0.77947	274.999	1.63974
374	1.59045	274.018	0.77981	274.018	1.60782
373	1.61145	272.997	0.80138	272.997	1.58715
372	1.63199	272.015	0.81405	272.015	1.55435
371	1.65324	270.994	0.8406	270.994	1.54158
370	1.67442	270.012	0.85106	270.012	1.51501
369	1.69508	268.991	0.86428	268.991	1.48576
368	1.71496	268.009	0.87611	268.009	1.45699
367	1.73027	266.988	0.89531	266.988	1.4368
366	1.74911	266.005	0.90836	266.005	1.42261
365	1.7635	264.984	0.91969	264.984	1.39421
364	1.78151	264.001	0.9508	264.001	1.39595
363	1.79811	263.019	0.98545	263.019	1.38075
362	1.80776	261.997	0.98247	261.997	1.38883
361	1.81763	261.014	1.00391	261.014	1.39381
360	1.82843	259.992	0.99658	259.992	1.41064
359	1.83791	259.009	0.98371	259.009	1.37567
358	1.84494	257.986	1.19677	257.986	1.40157
357	1.84895	257.003	0.87613	257.003	0.99672
356	1.85303	255.981	1.64804	255.981	13.8
355	1.8556	254.997	0.00805	254.997	13.8
354	1.85797	254.014	0.29441	254.014	-0.01268
353	1.85907	252.991	0.44556	252.991	0.55948
352	1.86017	252.007	0.7685	252.007	1.04015
351	1.8584	250.984	0.457	250.984	-0.40379
350	1.85749	250.001	0.41195	250.001	1.0327
349	1.85365	249.017	-0.01844	249.017	-0.0158
348	1.84884	247.993	0.08685	247.993	0.28533
347	1.8448	247.009	0.10557	247.009	0.53498
346	1.83747	245.986	0.22313	245.986	0.42297
345	1.82931	245.001	0.83163	245.001	0.58817
344	1.82168	244.017	0.51865	244.017	0.48565
343	1.81248	242.993	0.77917	242.993	0.19735
342	1.79971	242.008	0.68973	242.008	0.70468
341	1.78627	240.984	0.32474	240.984	1.0651
340	1.77039	240	0.46528	240	0.65304
339	1.75566	239.015	0.53437	239.015	0.4943
338	1.7399	237.99	0.3919	237.99	13.8
337	1.72352	237.005	10	237.005	0.5699
336	1.70245	235.981	0.16397	235.981	0.75031
335	1.6837	234.995	10	234.995	-0.14233
334	1.66329	234.01	1.26709	234.01	0.44299
333	1.64122	232.985	0.25861	232.985	0.71946
332	1.6208	232	0.39704	232	13.8
331	1.59767	231.014	0.52421	231.014	1.00548
330	1.57249	229.989	-0.0581	229.989	0.58099
329	1.54871	229.003	0.34907	229.003	0.20733
328	1.52253	228.018	-0.06296	228.018	0.03846
327	1.5007	226.992	0.17211	226.992	0.53425
326	1.4768	226.006	0.04195	226.006	-0.1799
325	1.45147	224.981	-0.13486	224.981	0.09169
324	1.42992	223.994	0.0853	223.994	0.08548
323	1.40691	223.008	1.01825	223.008	0.11896
322	1.38254	221.982	0.13797	221.982	0.37615
321	1.36194	220.996	-0.30647	220.996	-1.52224
320	1.34081	220.009	-0.03774	220.009	-0.20692
319	1.32132	218.983	0.35255	218.983	0.27868
318	1.3034	217.997	0.03806	217.997	-0.09269
317	1.28505	217.01	0.09688	217.01	0.05207
316	1.27072	215.984	-0.31025	215.984	-0.17181
315	1.25574	214.997	10	214.997	13.8
314	1.24308	214.01	0.17682	214.01	0.08204
313	1.22825	212.983	-0.08195	212.983	0.1819
312	1.21833	211.996	0.15629	211.996	-0.62362
311	1.20649	211.008	0.26684	211.008	0.56279
310	1.1981	209.982	0.13221	209.982	0.51522
309	1.19177	208.994	0.43286	208.994	-0.02891
308	1.18444	208.007	-0.12342	208.007	0.40405
307	1.17915	207.019	0.33393	207.019	1.24166
306	1.17236	205.992	0.15729	205.992	-0.18696
305	1.16832	205.004	-0.10076	205.004	-0.34515
304	1.16571	204.016	-0.05905	204.016	-0.19465
303	1.16153	202.989	0.41227	202.989	1.20471
302	1.15863	202.001	-0.0819	202.001	0.11709
301	1.15646	201.013	2.01115	201.013	-0.04928
300	1.15297	199.985	0.28845	199.985	0.19352
299	1.15123
298	1.14953
297	1.14889
296	1.14806
295	1.14941
294	1.14995
293	1.15385
292	1.15565
291	1.15917
290	1.16404
289	1.16868
288	1.17392
287	1.17737
286	1.18301
285	1.19048
284	1.19647
283	1.20285
282	1.20824
281	1.2135
280	1.21763
279	1.22281
278	1.2272
277	1.23044
276	1.2336
275	1.23868
274	1.2435
273	1.24864
272	1.25349
271	1.25947
270	1.26401
269	1.27454
268	1.28251
267	1.29295
266	1.30352
265	1.31821
264	1.33151
263	1.34753
262	1.36694
261	1.38543
260	1.40081
259	1.42113
258	1.44213
257	1.46352
256	1.48456
255	1.5065
254	1.52841
253	1.54428
252	1.56133
251	1.58252
250	1.60533
249	1.62635
248	1.64376
247	1.66112
246	1.68039
245	1.70668
244	1.73104
243	1.75255
242	1.77187
241	1.7917
240	1.81559
239	1.83725
238	1.86012
237	1.88091
236	1.90104
235	1.92087
234	1.94008
233	1.96229
232	1.98256
231	2.00222
230	2.02051
229	2.03418
228	2.0472
227	2.06573
226	2.08486
225	2.10122
224	2.12129
223	2.13924
222	2.16036
221	2.18521
220	2.21253
219	2.24105
218	2.27502
217	2.31313
216	2.35153
215	2.40143
214	2.45547
213	2.50701
212	2.56357
211	2.62243
210	2.68711
209	2.74592
208	2.80889
207	2.8676
206	2.92082
205	2.97237
204	3.02601
203	3.07557
202	3.11696
201	3.15359
200	3.1974

## Sheet: Fig. 2f
Figure 2f
NCs		Compound 3		Compound 6
Wavelength (nm)	PL intensity (arb. units)	Wavelength (nm)	PL intensity (arb. units)	Wavelength (nm)	PL intensity (arb. units)
830	0.00669	830	0.00539	830	0.03392
832	0.00634	832	0.00538	832	0.03299
834	0.00608	834	0.00537	834	0.03208
836	0.00587	836	0.00536	836	0.0312
838	0.00571	838	0.00535	838	0.03034
840	0.00557	840	0.00535	840	0.0295
842	0.00548	842	0.00534	842	0.02869
844	0.00539	844	0.00534	844	0.02791
846	0.00532	846	0.00534	846	0.02714
848	0.00527	848	0.00534	848	0.02641
850	0.00523	850	0.00534	850	0.02569
852	0.0052	852	0.00535	852	0.025
854	0.00519	854	0.00538	854	0.02419
856	0.0052	856	0.00533	856	0.02339
858	0.00519	858	0.00539	858	0.02266
860	0.0052	860	0.0054	860	0.022
862	0.00522	862	0.00537	862	0.02147
864	0.00523	864	0.00539	864	0.02099
866	0.00526	866	0.00544	866	0.0206
868	0.00529	868	0.00545	868	0.0203
870	0.00532	870	0.00547	870	0.02006
872	0.00536	872	0.00546	872	0.01987
874	0.00541	874	0.00548	874	0.01981
876	0.00547	876	0.0055	876	0.01978
878	0.00554	878	0.00554	878	0.01976
880	0.0056	880	0.00559	880	0.01982
882	0.0057	882	0.00563	882	0.01988
884	0.00578	884	0.00566	884	0.01996
886	0.00587	886	0.00571	886	0.02006
888	0.00596	888	0.00574	888	0.02018
890	0.00608	890	0.00584	890	0.02032
892	0.00618	892	0.00589	892	0.02044
894	0.00631	894	0.00595	894	0.02062
896	0.00642	896	0.00603	896	0.0208
898	0.00656	898	0.00607	898	0.02095
900	0.00669	900	0.00614	900	0.02115
902	0.00684	902	0.00623	902	0.02126
904	0.00701	904	0.00627	904	0.02141
906	0.00716	906	0.00637	906	0.02156
908	0.00731	908	0.00644	908	0.0217
910	0.00748	910	0.00654	910	0.02182
912	0.00765	912	0.00666	912	0.0219
914	0.00784	914	0.00679	914	0.02195
916	0.00802	916	0.00686	916	0.02198
918	0.00822	918	0.00699	918	0.02193
920	0.00842	920	0.00707	920	0.02189
922	0.00863	922	0.0072	922	0.02181
924	0.0088	924	0.00734	924	0.02166
926	0.00903	926	0.00745	926	0.02148
928	0.00924	928	0.00761	928	0.02126
930	0.00949	930	0.00778	930	0.02103
932	0.00974	932	0.00786	932	0.02076
934	0.00996	934	0.00804	934	0.0205
936	0.01025	936	0.00821	936	0.02023
938	0.01052	938	0.0084	938	0.01995
940	0.01075	940	0.00851	940	0.01963
942	0.011	942	0.0087	942	0.01937
944	0.01131	944	0.00889	944	0.01905
946	0.01161	946	0.00907	946	0.01874
948	0.01191	948	0.00927	948	0.01843
950	0.01221	950	0.00946	950	0.01809
952	0.01253	952	0.00964	952	0.01778
954	0.01233	954	0.00987	954	0.01747
956	0.01264	956	0.01013	956	0.01713
958	0.01298	958	0.01033	958	0.01681
960	0.01327	960	0.01061	960	0.01647
962	0.01361	962	0.01084	962	0.01614
964	0.01398	964	0.0111	964	0.01581
966	0.01428	966	0.01135	966	0.01547
968	0.01462	968	0.0116	968	0.01517
970	0.01494	970	0.01185	970	0.01484
972	0.01533	972	0.01215	972	0.01453
974	0.01567	974	0.0124	974	0.01421
976	0.01602	976	0.01272	976	0.01391
978	0.01638	978	0.01296	978	0.01362
980	0.01674	980	0.01319	980	0.01333
982	0.0171	982	0.01351	982	0.01308
984	0.01747	984	0.01373	984	0.01281
986	0.01784	986	0.01399	986	0.01255
988	0.01822	988	0.01422	988	0.01229
990	0.0186	990	0.01449	990	0.01206
992	0.01896	992	0.01473	992	0.01182
994	0.0193	994	0.01497	994	0.01159
996	0.01959	996	0.01518	996	0.01136
998	0.01988	998	0.0154	998	0.01115
1000	0.02015	1000	0.01563	1000	0.01095
1002	0.0205	1002	0.01589	1002	0.01075
1004	0.02079	1004	0.01608	1004	0.01058
1006	0.02107	1006	0.0163	1006	0.01043
1008	0.02136	1008	0.01649	1008	0.01023
1010	0.02164	1010	0.01669	1010	0.01009
1012	0.02188	1012	0.01687	1012	0.00991
1014	0.02207	1014	0.01704	1014	0.00978
1016	0.02222	1016	0.01724	1016	0.00963
1018	0.02235	1018	0.0174	1018	0.0095
1020	0.02249	1020	0.0176	1020	0.00937
1022	0.02259	1022	0.01776	1022	0.00921
1024	0.02271	1024	0.01792	1024	0.0091
1026	0.02285	1026	0.01808	1026	0.00899
1028	0.02296	1028	0.01825	1028	0.00891
1030	0.02307	1030	0.01837	1030	0.00882
1032	0.02311	1032	0.01853	1032	0.00871
1034	0.02321	1034	0.01869	1034	0.00866
1036	0.0233	1036	0.01881	1036	0.00858
1038	0.02341	1038	0.01895	1038	0.00849
1040	0.02346	1040	0.01908	1040	0.00844
1042	0.02348	1042	0.01923	1042	0.00836
1044	0.02355	1044	0.01933	1044	0.00829
1046	0.02363	1046	0.0195	1046	0.00824
1048	0.02366	1048	0.01963	1048	0.00816
1050	0.02369	1050	0.01973	1050	0.00808
1052	0.02373	1052	0.01982	1052	0.00803
1054	0.02376	1054	0.01992	1054	0.00794
1056	0.02379	1056	0.02	1056	0.00781
1058	0.02382	1058	0.02011	1058	0.00774
1060	0.02384	1060	0.02015	1060	0.00764
1062	0.02385	1062	0.02027	1062	0.00755
1064	0.02388	1064	0.02034	1064	0.00746
1066	0.0239	1066	0.02041	1066	0.00734
1068	0.02397	1068	0.02052	1068	0.00725
1070	0.02408	1070	0.02057	1070	0.00712
1072	0.02385	1072	0.02067	1072	0.00705
1074	0.02376	1074	0.02075	1074	0.00698
1076	0.02373	1076	0.02083	1076	0.00693
1078	0.02373	1078	0.02091	1078	0.00684
1080	0.02372	1080	0.02102	1080	0.0068
1082	0.02361	1082	0.0211	1082	0.00674
1084	0.02361	1084	0.02116	1084	0.00667
1086	0.02362	1086	0.02124	1086	0.00661
1088	0.02358	1088	0.0213	1088	0.00659
1090	0.02347	1090	0.02139	1090	0.00652
1092	0.0234	1092	0.02146	1092	0.00647
1094	0.02332	1094	0.02155	1094	0.00643
1096	0.02323	1096	0.02156	1096	0.00634
1098	0.02313	1098	0.02159	1098	0.00631
1100	0.02306	1100	0.02165	1100	0.00625
1102	0.02294	1102	0.02163	1102	0.00618
1104	0.02289	1104	0.02167	1104	0.00613
1106	0.02284	1106	0.02164	1106	0.00609
1108	0.02275	1108	0.02161	1108	0.00605
1110	0.02258	1110	0.0216	1110	0.00599
1112	0.02237	1112	0.02152	1112	0.00595
1114	0.02225	1114	0.02149	1114	0.0059
1116	0.02215	1116	0.02139	1116	0.00585
1118	0.02203	1118	0.02129	1118	0.00579
1120	0.02181	1120	0.02115	1120	0.00577
1122	0.02158	1122	0.02098	1122	0.00572
1124	0.02141	1124	0.02076	1124	0.0057
1126	0.02128	1126	0.02052	1126	0.00564
1128	0.02119	1128	0.02021	1128	0.0056
1130	0.02106	1130	0.01991	1130	0.00554
1132	0.02092	1132	0.01957	1132	0.00549
1134	0.02082	1134	0.01921	1134	0.00544
1136	0.02064	1136	0.01881	1136	0.00536
1138	0.02047	1138	0.01844	1138	0.0053
1140	0.02028	1140	0.01801	1140	0.00522
1142	0.02013	1142	0.01762	1142	0.00517
1144	0.02003	1144	0.01717	1144	0.00512
1146	0.01985	1146	0.01676	1146	0.00508
1148	0.01966	1148	0.01633	1148	0.00502
1150	0.01943	1150	0.01584	1150	0.00498
1152	0.01925	1152	0.01539	1152	0.00494
1154	0.01909	1154	0.01484	1154	0.00489
1156	0.01894	1156	0.0143	1156	0.00487
1158	0.01879	1158	0.01373	1158	0.00483
1160	0.01864	1160	0.01316	1160	0.00481
1162	0.0185	1162	0.0126	1162	0.00477
1164	0.01824	1164	0.01201	1164	0.00471
1166	0.01796	1166	0.01145	1166	0.0047
1168	0.01776	1168	0.0109	1168	0.00469
1170	0.01755	1170	0.01046	1170	0.00468
1172	0.01734	1172	0.00999	1172	0.00467
1174	0.01712	1174	0.00965	1174	0.00468
1176	0.01688	1176	0.00938	1176	0.0047
1178	0.01669	1178	0.00917	1178	0.00469
1180	0.01656	1180	0.00903	1180	0.00467
1182	0.01642	1182	0.00894	1182	0.00468
1184	0.01627	1184	0.00892	1184	0.00466
1186	0.0161	1186	0.00899	1186	0.00468
1188	0.01586	1188	0.00909	1188	0.00466
1190	0.01562	1190	0.00928	1190	0.0047
1192	0.01544	1192	0.00944	1192	0.00473
1194	0.01527	1194	0.00965	1194	0.00474
1196	0.0151	1196	0.00984	1196	0.00475
1198	0.01492	1198	0.00998	1198	0.00479
1200	0.01475	1200	0.0101	1200	0.0048
1202	0.01453	1202	0.01018	1202	0.00482
1204	0.01434	1204	0.01024	1204	0.00483
1206	0.01417	1206	0.01028	1206	0.00478
1208	0.01403	1208	0.0103	1208	0.00478
1210	0.01387	1210	0.0103	1210	0.00474
1212	0.0137	1212	0.01028	1212	0.00471
1214	0.01353	1214	0.01024	1214	0.00471
1216	0.01339	1216	0.01028	1216	0.00469
1218	0.01328	1218	0.01029	1218	0.00468
1220	0.01312	1220	0.01029	1220	0.00469
1222	0.01296	1222	0.01034	1222	0.0047
1224	0.01278	1224	0.01037	1224	0.00467
1226	0.0126	1226	0.01037	1226	0.00464
1228	0.01246	1228	0.01039	1228	0.00461
1230	0.01232	1230	0.01044	1230	0.00463
1232	0.01216	1232	0.01049	1232	0.0046
1234	0.01204	1234	0.01055	1234	0.00459
1236	0.01191	1236	0.01063	1236	0.00459
1238	0.01176	1238	0.01072	1238	0.0046
1240	0.01158	1240	0.01079	1240	0.00462
1242	0.01145	1242	0.01087	1242	0.00461
1244	0.01132	1244	0.01098	1244	0.00461
1246	0.01117	1246	0.01101	1246	0.00463
1248	0.01101	1248	0.01111	1248	0.00461
1250	0.01087	1250	0.01121	1250	0.00458
1252	0.0107	1252	0.01128	1252	0.00457
1254	0.01053	1254	0.01138	1254	0.00453
1256	0.01037	1256	0.01141	1256	0.00456
1258	0.01025	1258	0.01148	1258	0.00453
1260	0.01009	1260	0.01154	1260	0.00455
1262	0.00993	1262	0.01156	1262	0.00454
1264	0.00978	1264	0.01166	1264	0.00454
1266	0.00963	1266	0.01164	1266	0.00454
1268	0.00949	1268	0.01167	1268	0.00455
1270	0.00935	1270	0.01165	1270	0.00455
1272	0.00924	1272	0.01163	1272	0.00452
1274	0.00908	1274	0.01159	1274	0.00451
1276	0.00894	1276	0.01159	1276	0.00452
1278	0.00883	1278	0.01158	1278	0.00453
1280	0.00871	1280	0.01155	1280	0.00452
1282	0.0086	1282	0.01152	1282	0.00453
1284	0.00903	1284	0.01146	1284	0.00454
1286	0.00893	1286	0.01143	1286	0.00455
1288	0.00881	1288	0.01139	1288	0.00456
1290	0.00871	1290	0.01136	1290	0.00451
1292	0.0086	1292	0.01133	1292	0.00451
1294	0.00852	1294	0.01126	1294	0.00448
1296	0.00846	1296	0.01126	1296	0.00446
1298	0.00841	1298	0.01121	1298	0.00445
1300	0.00837	1300	0.01118	1300	0.00447
1302	0.00833	1302	0.01114	1302	0.00445
1304	0.00829	1304	0.01107	1304	0.00446
1306	0.00823	1306	0.01106	1306	0.00445
1308	0.00818	1308	0.01101	1308	0.00444
1310	0.00814	1310	0.01093	1310	0.00445
1312	0.0081	1312	0.01093	1312	0.00445
1314	0.00804	1314	0.01082	1314	0.00445
1316	0.00799	1316	0.01084	1316	0.00446
1318	0.00795	1318	0.01077	1318	0.00447
1320	0.00788	1320	0.01074	1320	0.00448
1322	0.00781	1322	0.01067	1322	0.00448
1324	0.00776	1324	0.0106	1324	0.00451
1326	0.00772	1326	0.01055	1326	0.00452
1328	0.00768	1328	0.01046	1328	0.00454
1330	0.00763	1330	0.01037	1330	0.00453
1332	0.00761	1332	0.01024	1332	0.00456
1334	0.00757	1334	0.01018	1334	0.00455
1336	0.00752	1336	0.01006	1336	0.00454
1338	0.00746	1338	0.00993	1338	0.0045
1340	0.00742	1340	0.0098	1340	0.0045
1342	0.00739	1342	0.00964	1342	0.00449
1344	0.00734	1344	0.00946	1344	0.00446
1346	0.00729	1346	0.00925	1346	0.00448
1348	0.00717	1348	0.00902	1348	0.00446
1350	0.00711	1350	0.00876	1350	0.00445
1352	0.00704	1352	0.00851	1352	0.00444
1354	0.00697	1354	0.00829	1354	0.00442
1356	0.00691	1356	0.00803	1356	0.00439
1358	0.00685	1358	0.00782	1358	0.00441
1360	0.00682	1360	0.00762	1360	0.00438
1362	0.00677	1362	0.00742	1362	0.0044
1364	0.00674	1364	0.00731	1364	0.00439
1366	0.00671	1366	0.00713	1366	0.0044
1368	0.0067	1368	0.00701	1368	0.00439
1370	0.00668	1370	0.00689	1370	0.00439
1372	0.00665	1372	0.00681	1372	0.00439
1374	0.00662	1374	0.00674	1374	0.00439
1376	0.00658	1376	0.0067	1376	0.00437
1378	0.00654	1378	0.00668	1378	0.00436
1380	0.00648	1380	0.00661	1380	0.00437
1382	0.00643	1382	0.00661	1382	0.00437
1384	0.0064	1384	0.00657	1384	0.00443
1386	0.00634	1386	0.00659	1386	0.00444
1388	0.00629	1388	0.00658	1388	0.00447
1390	0.00624	1390	0.00655	1390	0.00449
1392	0.0062	1392	0.00652	1392	0.00446
1394	0.00614	1394	0.0065	1394	0.0045
1396	0.00608	1396	0.00647	1396	0.00448
1398	0.00603	1398	0.00647	1398	0.00446
1400	0.00598	1400	0.00642	1400	0.00447
1402	0.00595	1402	0.00644	1402	0.00446
1404	0.00593	1404	0.0064	1404	0.00445
1406	0.00589	1406	0.00642	1406	0.00444
1408	0.00586	1408	0.00643	1408	0.0044
1410	0.00585	1410	0.00645	1410	0.00441
1412	0.00584	1412	0.00644	1412	0.00435
1414	0.00582	1414	0.0064	1414	0.00434
1416	0.00581	1416	0.0064	1416	0.00431
1418	0.00579	1418	0.00636	1418	0.00432
1420	0.00577	1420	0.00633	1420	0.00429
1422	0.00577	1422	0.00629	1422	0.0043
1424	0.00576	1424	0.0063	1424	0.00427
1426	0.00574	1426	0.00624	1426	0.00426
1428	0.00572	1428	0.00621	1428	0.0043
1430	0.00571	1430	0.00619	1430	0.00432
1432	0.0057	1432	0.00619	1432	0.00433
1434	0.00569	1434	0.00619	1434	0.00434
1436	0.00567	1436	0.00617	1436	0.00433
1438	0.00566	1438	0.00618	1438	0.00434
1440	0.00565	1440	0.00621	1440	0.00435
1442	0.00563	1442	0.00622	1442	0.0044
1444	0.00561	1444	0.00625	1444	0.00441
1446	0.00559	1446	0.00622	1446	0.00443
1448	0.00558	1448	0.00624	1448	0.00447
1450	0.00556	1450	0.00628	1450	0.00449
1452	0.00557	1452	0.00628	1452	0.00448
1454	0.00558	1454	0.00634	1454	0.00448
1456	0.00558	1456	0.00637	1456	0.0045
1458	0.00559	1458	0.00637	1458	0.00448
1460	0.00561	1460	0.00633	1460	0.00448
1462	0.0056	1462	0.00632	1462	0.00452
1464	0.00558	1464	0.00629	1464	0.00453
1466	0.00554	1466	0.00626	1466	0.00453
1468	0.00549	1468	0.00624	1468	0.00453
1470	0.00545	1470	0.00623	1470	0.00453
1472	0.00542	1472	0.00622	1472	0.00449
1474	0.00538	1474	0.0062	1474	0.00447
1476	0.00534	1476	0.00616	1476	0.00448
1478	0.00532	1478	0.00613	1478	0.00446
1480	0.00532	1480	0.00613	1480	0.00444
1482	0.00531	1482	0.00614	1482	0.00444
1484	0.00529	1484	0.00612	1484	0.00445
1486	0.00526	1486	0.00613	1486	0.00448
1488	0.00526	1488	0.00613	1488	0.00449
1490	0.00524	1490	0.0061	1490	0.00449
1492	0.00523	1492	0.00607	1492	0.00451
1494	0.00521	1494	0.00602	1494	0.00449
1496	0.0052	1496	0.00607	1496	0.0045
1498	0.0052	1498	0.00605	1498	0.00449
1500	0.00518	1500	0.00604	1500	0.00449
1502	0.00517	1502	0.00605	1502	0.00451
1504	0.00516	1504	0.00607	1504	0.00449
1506	0.00515	1506	0.00604	1506	0.00451
1508	0.00514	1508	0.00603	1508	0.00454
1510	0.00512	1510	0.00602	1510	0.00455
1512	0.00512	1512	0.00597	1512	0.00452
1514	0.00511	1514	0.00601	1514	0.00451
1516	0.00509	1516	0.00599	1516	0.00453
1518	0.00509	1518	0.00599	1518	0.00451
1520	0.00507	1520	0.006	1520	0.0045
1522	0.00506	1522	0.00597	1522	0.00451
1524	0.00505	1524	0.00594	1524	0.00452
1526	0.00503	1526	0.00594	1526	0.00455
1528	0.00502	1528	0.00598	1528	0.00456
1530	0.005	1530	0.00596	1530	0.00456
1532	0.00497	1532	0.00591	1532	0.0046
1534	0.00495	1534	0.0059	1534	0.00459
1536	0.00493	1536	0.00584	1536	0.00461
1538	0.0049	1538	0.0058	1538	0.00462
1540	0.00486	1540	0.00574	1540	0.00462
1542	0.00483	1542	0.00569	1542	0.00463
1544	0.0048	1544	0.00562	1544	0.00463
1546	0.00477	1546	0.00555	1546	0.00463
1548	0.00474	1548	0.00547	1548	0.00463
1550	0.00473	1550	0.00539	1550	0.00463
1552	0.00471	1552	0.0053	1552	0.00463
1554	0.0047	1554	0.0052	1554	0.00463
1556	0.0047	1556	0.0051	1556	0.00463
1558	0.0047	1558	0.00499	1558	0.00463
1560	0.00469	1560	0.00488	1560	0.00463
1562	0.00469
1564	0.0047
1566	0.00472
1568	0.00472
1570	0.00474
1572	0.00476
1574	0.00479
1576	0.00482
1578	0.00485
1580	0.00491

## Sheet: Fig. 3a
Figure 3a
Time（h)	Size in PBS (nm)			Size in H2O2 (nm)
0	174.5	174.9	159.5	174.7	193.4	185.2
2	244.4	202.1	186.9	440.8	369.5	494.1
4	207.6	218.7	238.5	513.2	497.6	566.8
6	153.8	255.7	225.2	549.6	547.7	594.2
8	224.9	222.3	219.7	686.5	609.4	583.2
12	245.1	218.3	204.4	719.2	588.4	675.8
24	207.6	193.4	208.2	580	726.8	725.4
36	203.6	252.7	156.7	733.4	704.5	599.7
48	254.6	195.3	186.8	623.1	728.1	644.3

## Sheet: Fig. 3b
Figure 3b
	NCs			Compound 3			PBS
O2 (mg/L)	4.02079	4.01759	3.97982	1.05835	1.4675	1.32159	1.15399	1.28262	1.37002

## Sheet: Fig. 3c
Figure 3c
Field [G]	Intensity of Fe3O4 (arb. units)	Intensity of PBS (arb. units.)	Intensity of Fe3O4+NCs (arb. units)
3450	0.0031	0.00061394	-0.000598835
3450.1	0.00247	0.000179108	-0.000886339
3450.2	0.00182	-0.000134757	-0.00106
3450.3	0.00117	-0.000327654	-0.00111
3450.4	0.000509797	-0.000399584	-0.00104
3450.5	-0.000158243	-0.000350545	-0.000856654
3450.6	-0.000970577	0.000220262	0.000977063
3450.7	-0.00196	0.00183	0.00131
3450.8	-0.00254	0.00171	0.00182
3450.9	-0.00295	0.00197	0.00154
3451	-0.00386	-0.000465737	0.000208084
3451.1	-0.0016	-0.000163611	-0.000502355
3451.2	-0.00127	-8.06363e-05	0.000686391
3451.3	0.00137	0.000480784	0.00122
3451.4	0.00134	0.000638688	-0.000274364
3451.5	0.00297	0.00276	-0.000470749
3451.6	0.00275	0.00308	0.000386814
3451.7	0.0017	0.00239	0.00205
3451.8	0.00186	0.00332	0.00191
3451.9	0.00151	0.00555	0.00192
3452	0.00129	0.00584	0.00367
3452.1	0.00283	0.0055	0.00351
3452.2	0.00197	0.00222	0.0014
3452.3	0.0014	0.00031204	0.000689649
3452.4	5.3564e-05	-0.000339154	-0.00228
3452.5	6.17124e-05	-0.000952315	-0.00333
3452.6	-0.000938105	-0.00192	-0.00342
3452.7	-0.00138	-0.00336	-0.00206
3452.8	-0.00191	-0.00105	-0.00184
3452.9	-0.00126	0.000653866	0.000142671
3453	0.000749477	0.000818161	0.00367
3453.1	0.00216	-0.000798033	0.00265
3453.2	-0.000391546	-0.00175	0.00167
3453.3	-0.00106	-0.00292	0.00233
3453.4	-0.00164	-0.00297	0.000325192
3453.5	-0.000612128	-0.00133	-0.000183918
3453.6	0.00135	-0.000805336	-0.000360393
3453.7	-0.000218676	-0.00158	-0.000603427
3453.8	-0.000840478	0.000329212	-0.00178
3453.9	-0.00226	-0.00035734	-0.000962164
3454	-0.00272	-0.00172	-0.000863979
3454.1	-0.00479	-0.000659757	0.000871246
3454.2	-0.00561	-0.000811665	0.00129
3454.3	-0.00515	-0.00248	0.00201
3454.4	-0.00294	-0.0032	0.00141
3454.5	0.00117	-0.00159	0.00103
3454.6	0.0022	-0.00186	0.00279
3454.7	0.002	-0.00172	0.00205
3454.8	0.00334	0.000295908	-6.88404e-05
3454.9	0.00179	0.000543876	6.57435e-05
3455	0.00141	0.00195	-0.00164
3455.1	0.00228	0.00413	0.000537141
3455.2	0.00328	0.00174	-5.76246e-05
3455.3	0.00369	5.9104e-05	0.000643696
3455.4	0.0048	-0.000547415	-0.00149
3455.5	0.00412	-0.00202	-0.00183
3455.6	0.000590363	-0.00383	0.000758942
3455.7	0.000261465	-0.00524	0.000930845
3455.8	-0.0015	-0.00555	-0.000964086
3455.9	-0.00177	-0.00422	0.000117224
3456	-0.00131	-0.0024	-0.00163
3456.1	0.000169276	-0.00111	0.000333819
3456.2	0.00035821	-0.00284	0.00185
3456.3	0.000450755	-0.00117	0.00277
3456.4	-0.000392451	0.00206	0.00206
3456.5	-1.57461e-05	0.00174	0.00238
3456.6	0.00169	0.00233	0.00235
3456.7	0.00208	0.00269	0.00169
3456.8	0.00283	0.00238	-5.85902e-05
3456.9	0.00279	0.000653533	-0.000775277
3457	0.00182	-4.24017e-05	-0.000519277
3457.1	0.0016	-0.000588605	-0.000959297
3457.2	-0.000972281	-0.00177	0.000846968
3457.3	-0.00379	-0.00086201	0.00113
3457.4	-0.00484	0.000482286	0.00156
3457.5	-0.00401	0.000424326	0.00157
3457.6	-0.00271	0.00205	0.00131
3457.7	-0.00393	0.00168	0.000217296
3457.8	-0.0034	0.0012	-0.000687006
3457.9	-0.00262	-0.00167	-0.00205
3458	-0.00159	-0.00228	-0.00243
3458.1	0.000619325	-0.00112	-0.00258
3458.2	8.10967e-05	0.000227867	-0.00105
3458.3	0.0027	-0.000358011	-0.00231
3458.4	0.00212	-0.000429574	-0.00185
3458.5	0.00386	-0.000617288	-0.00182
3458.6	0.00355	4.10358e-06	-0.00187
3458.7	0.00117	-0.000630688	-0.00152
3458.8	-0.000159281	0.000286555	-0.000855651
3458.9	-0.000399261	-0.000760864	1.80417e-05
3459	-0.00139	-0.00178	0.00217
3459.1	-0.00165	-0.00106	0.00402
3459.2	-0.00311	-0.000898136	0.00294
3459.3	-0.00309	-0.00108	0.000987082
3459.4	-0.00531	-0.00212	-0.000669193
3459.5	-0.00431	-0.00194	-0.00311
3459.6	-0.00298	-0.00185	-0.00336
3459.7	-0.00322	0.000217814	-0.00232
3459.8	-0.00277	0.00177	-0.00246
3459.9	-0.00244	0.002	-0.00158
3460	-0.00112	0.0011	-0.000181731
3460.1	-0.00239	0.00322	0.000978797
3460.2	-0.00212	0.00485	0.00141
3460.3	-0.00225	0.00754	0.00131
3460.4	-0.00174	0.00579	0.000765697
3460.5	-0.000941359	0.00504	0.000867437
3460.6	0.00135	0.0033	0.000386698
3460.7	0.00174	0.00278	0.0011
3460.8	0.00151	0.00225	-0.000491158
3460.9	-0.000511901	9.21873e-05	-0.00279
3461	-0.000709594	5.87025e-05	-0.00279
3461.1	-0.0016	0.00127	-0.00138
3461.2	-5.5785e-05	0.00188	-0.00148
3461.3	0.000419068	0.00237	-0.00145
3461.4	0.000949465	0.000152153	-0.00231
3461.5	0.00209	-0.000662314	-0.00333
3461.6	0.0035	-0.00195	-0.00462
3461.7	0.00561	-0.00297	-0.00445
3461.8	0.00453	-0.00319	-0.00621
3461.9	0.00245	-0.00571	-0.00569
3462	0.00166	-0.00395	-0.00348
3462.1	0.00182	-0.00113	-0.000791586
3462.2	0.00112	-1.64598e-05	-5.55213e-05
3462.3	0.00169	0.000280168	0.000520286
3462.4	0.000448828	0.000480615	-0.000486949
3462.5	0.000269481	0.00135	0.000100573
3462.6	-0.000417011	0.002	0.000466581
3462.7	0.000560337	0.00103	-0.000435052
3462.8	-0.00131	-0.00085574	-0.00199
3462.9	-0.00365	-0.0024	-0.00207
3463	-0.00471	-0.00138	-0.00121
3463.1	-0.00186	0.000366153	-0.00203
3463.2	-0.00118	-0.000324749	-0.00353
3463.3	0.00129	-0.000427114	-0.0044
3463.4	0.00125	-0.000826275	-0.0033
3463.5	0.00301	0.000344231	-0.00196
3463.6	0.0027	0.00169	-0.00097673
3463.7	0.0035	0.00204	0.000958845
3463.8	0.00161	0.00186	0.000806603
3463.9	0.000116166	0.00158	0.00043187
3464	-0.000890814	0.000429586	0.000272809
3464.1	0.000919334	0.000427251	-0.000791336
3464.2	-0.0011	0.000357696	-0.000852254
3464.3	-0.00197	-0.0022	-0.000116259
3464.4	-0.00105	-0.00434	0.000614798
3464.5	-0.000964918	-0.00401	-0.000536898
3464.6	-0.00185	-0.00228	0.00116
3464.7	-0.00111	-0.00212	0.00306
3464.8	-0.00166	-0.000518272	0.00318
3464.9	-0.000727036	0.00146	0.00401
3465	-0.000498407	0.00117	0.00465
3465.1	6.20521e-05	0.00364	0.00511
3465.2	-0.000910617	0.00249	0.00406
3465.3	-0.00082133	-0.000906274	0.0031
3465.4	0.00105	-0.00147	0.000770672
3465.5	-0.000710203	-0.00274	-0.00319
3465.6	-0.00179	-0.00468	-0.00328
3465.7	-0.00271	-0.00441	-0.00335
3465.8	-0.00369	-0.00075371	-0.00257
3465.9	-0.00461	0.00144	-0.000429274
3466	-0.00445	0.000913267	0.00198
3466.1	-0.00407	0.00259	0.00189
3466.2	-0.00304	0.00048931	0.00116
3466.3	-0.00172	0.000276181	0.000912623
3466.4	0.000497893	0.002	0.00084707
3466.5	0.00158	-0.00118	-0.000251748
3466.6	0.00233	-0.00232	0.0011
3466.7	0.00357	-7.69283e-05	0.00175
3466.8	0.00527	0.0016	0.00161
3466.9	0.00361	0.000427015	0.00355
3467	0.00184	-0.000871356	0.00421
3467.1	0.00283	-0.00185	0.00229
3467.2	0.00239	-0.00437	0.000240974
3467.3	0.000964334	-0.00512	0.000316929
3467.4	0.002	-0.00428	4.35018e-05
3467.5	0.00151	-0.00488	-0.00115
3467.6	0.00159	-0.00289	-3.37011e-05
3467.7	0.00131	0.000431837	-0.000262325
3467.8	0.00252	0.00133	0.00144
3467.9	0.000508045	0.000124747	0.00168
3468	0.000831269	-0.000407508	0.000471078
3468.1	0.00438	-0.000146013	0.000895868
3468.2	0.00481	-0.000280117	0.000598562
3468.3	0.00548	-0.00203	-0.000293867
3468.4	0.00718	-0.00163	-0.00235
3468.5	0.00393	0.000315059	-0.00401
3468.6	0.00259	0.000557458	-0.00381
3468.7	0.000827684	0.00191	-0.00455
3468.8	-0.000169413	-3.61043e-05	-0.0027
3468.9	-0.00246	-0.00265	-0.00322
3469	-0.0018	-0.00315	-0.00244
3469.1	-0.00272	0.000206769	0.00205
3469.2	-0.00367	0.000883963	0.00315
3469.3	-0.00346	0.000161384	0.00347
3469.4	-0.002	0.00146	0.0038
3469.5	-0.00124	0.00323	0.00318
3469.6	0.000724103	0.00235	0.00378
3469.7	0.00219	0.00209	0.00269
3469.8	0.00301	0.00118	0.00187
3469.9	0.00328	-0.00193	0.00182
3470	0.00152	-0.0043	-0.000117666
3470.1	-0.000481789	-0.00306	0.000266244
3470.2	-0.00186	-0.00484	-0.000629501
3470.3	-0.000501223	-0.0033	0.000235522
3470.4	0.000549364	-0.000395397	-0.000175972
3470.5	0.00030083	0.00143	-0.000107741
3470.6	-5.82875e-05	0.0034	0.000982794
3470.7	7.15164e-05	0.00453	0.000136943
3470.8	0.000700985	0.00656	0.00103
3470.9	0.00186	0.00634	0.00221
3471	0.000427796	0.0043	0.000423076
3471.1	-0.00141	0.00586	-0.000759288
3471.2	-0.000330172	0.00292	-0.00296
3471.3	0.00299	0.00274	-0.00439
3471.4	0.00282	0.00132	-0.00503
3471.5	0.00182	-0.00225	-0.00732
3471.6	0.00336	-0.00241	-0.00619
3471.7	0.00363	-0.00415	-0.00487
3471.8	0.00373	-0.00261	-0.00245
3471.9	0.00613	-0.0014	0.000417115
3472	0.00533	0.000791764	0.00191
3472.1	0.00277	0.00355	0.000385182
3472.2	0.00308	0.00306	-8.16556e-05
3472.3	0.00278	0.00379	0.000208466
3472.4	-0.000241691	0.00332	0.00178
3472.5	-0.000183478	0.00352	0.00115
3472.6	4.30439e-05	0.00489	0.00345
3472.7	4.6847e-05	0.00291	0.0043
3472.8	0.00201	0.00336	0.00427
3472.9	0.00723	0.00323	0.00528
3473	0.00998	0.00292	0.00602
3473.1	0.01252	0.00101	0.00461
3473.2	0.01556	0.00156	0.00503
3473.3	0.01789	0.00142	0.00552
3473.4	0.01752	0.00145	0.00736
3473.5	0.01797	0.00332	0.00858
3473.6	0.01645	0.00196	0.0094
3473.7	0.01246	0.00192	0.01249
3473.8	0.00875	0.00258	0.01368
3473.9	0.00402	0.00261	0.01417
3474	-0.00161	0.00259	0.01324
3474.1	-0.00641	0.00123	0.01104
3474.2	-0.01136	0.00346	0.00608
3474.3	-0.01391	0.0042	0.00194
3474.4	-0.01699	0.00452	-0.00286
3474.5	-0.01919	0.00476	-0.00805
3474.6	-0.01825	0.0041	-0.01151
3474.7	-0.01691	0.00391	-0.01103
3474.8	-0.01503	0.00397	-0.00922
3474.9	-0.01173	0.00317	-0.00866
3475	-0.01016	0.00392	-0.00645
3475.1	-0.00871	0.00305	-0.00292
3475.2	-0.00636	0.00324	-0.0045
3475.3	-0.00417	0.00468	-0.00463
3475.4	-0.00531	0.00437	-0.0051
3475.5	-0.00629	0.00279	-0.00354
3475.6	-0.00665	0.000171465	-0.0033
3475.7	-0.00642	-0.00119	-0.0022
3475.8	-0.00711	-0.00214	-0.000280192
3475.9	-0.00563	-0.002	-0.000389976
3476	-0.0058	-0.00076855	0.00158
3476.1	-0.00455	-0.000374905	0.000108209
3476.2	-0.00273	0.000120891	-0.00373
3476.3	-0.00178	0.00312	-0.00522
3476.4	-0.00146	0.00251	-0.00473
3476.5	-0.000309863	0.00198	-0.00353
3476.6	5.91957e-05	0.0021	-0.00374
3476.7	-7.87247e-05	0.00307	-0.00144
3476.8	0.00224	0.00122	0.000770119
3476.9	0.00384	0.00196	0.000835733
3477	0.0038	0.00187	0.00242
3477.1	0.00517	0.00148	0.00305
3477.2	0.0076	0.00149	0.00359
3477.3	0.01142	0.00179	0.00364
3477.4	0.01582	0.00034177	0.00166
3477.5	0.02309	8.06497e-05	0.00324
3477.6	0.02795	0.00105	0.00344
3477.7	0.03261	0.000253291	0.00696
3477.8	0.03629	-0.000850504	0.01113
3477.9	0.03693	-0.000984311	0.01577
3478	0.03437	-0.000196156	0.02115
3478.1	0.03138	-0.000365642	0.02567
3478.2	0.02479	0.00139	0.02701
3478.3	0.01611	0.000544086	0.02705
3478.4	0.00785	-0.00151	0.02398
3478.5	0.00126	-0.0012	0.02244
3478.6	-0.00856	-0.00136	0.01712
3478.7	-0.01768	-0.000766658	0.0117
3478.8	-0.02741	-0.000800101	0.0068
3478.9	-0.03253	-0.000776945	0.00249
3479	-0.03538	3.327e-05	-0.00359
3479.1	-0.03488	0.00193	-0.00915
3479.2	-0.03363	0.00469	-0.01449
3479.3	-0.03129	0.00324	-0.01792
3479.4	-0.02554	0.000842911	-0.01984
3479.5	-0.01848	0.00215	-0.0213
3479.6	-0.01517	-0.00105	-0.01964
3479.7	-0.01422	-0.00316	-0.01896
3479.8	-0.01272	-0.00761	-0.01491
3479.9	-0.0082	-0.00992	-0.00942
3480	-0.00625	-0.01112	-0.00526
3480.1	-0.00352	-0.01051	-0.00233
3480.2	-0.00157	-0.00907	0.000212907
3480.3	-0.000280135	-0.0099	0.0029
3480.4	0.000891425	-0.00976	0.00309
3480.5	0.00193	-0.00636	0.00028801
3480.6	0.000212365	-0.00531	-0.0022
3480.7	-0.00114	-0.0029	-0.0035
3480.8	-0.000780127	-0.00208	-0.0021
3480.9	-0.000260472	0.00117	-0.00223
3481	-0.000947644	0.00256	-0.00176
3481.1	-0.000377227	0.00303	-0.000234098
3481.2	-0.000361281	0.00321	0.00222
3481.3	-0.000347358	0.000433126	0.00296
3481.4	-0.00146	-0.00271	0.00126
3481.5	-0.00124	-0.00452	-0.00157
3481.6	-0.00388	-0.00529	-0.00272
3481.7	-0.00342	-0.00548	-0.00135
3481.8	-0.00416	-0.00559	-0.00105
3481.9	-0.00297	-0.00294	-0.00251
3482	-0.00289	-0.002	-0.0023
3482.1	-0.0028	0.000901984	-0.00231
3482.2	-0.00294	0.00358	-0.00205
3482.3	-0.00341	0.00182	-0.00207
3482.4	-0.00385	-0.000543292	-0.00499
3482.5	-0.00311	-0.00136	-0.00694
3482.6	-0.00509	-0.00238	-0.00609
3482.7	-0.00294	-0.00333	-0.00592
3482.8	-0.0027	-0.00445	-0.00361
3482.9	6.0768e-05	-0.00271	-0.00289
3483	1.59563e-05	-0.00371	-0.00247
3483.1	-0.000231335	-0.00164	-0.00309
3483.2	0.000238699	0.000639257	-0.00122
3483.3	-0.000845	-0.000374657	-0.00191
3483.4	-0.00247	-0.00013221	-0.0058
3483.5	-0.0023	-0.000327169	-0.00627
3483.6	-0.00457	-4.7928e-05	-0.00643
3483.7	-0.00597	-0.000769092	-0.00715
3483.8	-0.00594	-0.0017	-0.00332
3483.9	-0.00407	-0.00224	-0.00308
3484	-0.00369	-0.0041	-0.00191
3484.1	-0.00303	-0.00535	-0.00293
3484.2	-0.00037558	-0.00314	-0.000873408
3484.3	-0.00113	-0.00275	-0.00245
3484.4	0.000249615	-0.00195	-0.00297
3484.5	0.00244	-0.0025	-0.00448
3484.6	0.000622177	-0.00264	-0.00557
3484.7	-0.00177	-0.00321	-0.00704
3484.8	-0.00291	-0.00231	-0.00636
3484.9	-0.00304	-0.00246	-0.00475
3485	-0.00428	-0.00122	-0.00399
3485.1	-0.00375	-0.00133	-0.00462
3485.2	-0.00365	0.000599123	-0.00265
3485.3	-0.00338	-0.00176	-0.00146
3485.4	0.000340253	-0.00224	-0.000259773
3485.5	0.00175	-0.00396	-0.000769987
3485.6	0.00152	-0.00387	7.60818e-05
3485.7	0.0017	-0.00404	-0.000324711
3485.8	-0.00024718	-0.00215	0.000384486
3485.9	-0.000580571	-0.00122	0.00235
3486	-0.000628449	-0.00137	0.00243
3486.1	-0.000208766	-0.00174	0.00328
3486.2	-0.000601095	-0.0023	0.00272
3486.3	-0.000938632	-0.00435	0.00129
3486.4	-0.00075312	-0.00309	-0.00168
3486.5	-0.000572267	-0.00163	-0.00408
3486.6	-5.58842e-06	-0.00102	-0.00446
3486.7	0.000291073	-0.000522623	-0.00322
3486.8	-0.00212	0.00137	-0.00285
3486.9	-0.00288	0.00342	0.000122568
3487	-0.00262	0.00198	0.00134
3487.1	-0.00332	0.00162	0.00248
3487.2	-0.00236	0.00128	-0.000708675
3487.3	-0.00257	0.00106	-0.00235
3487.4	0.000132968	0.000106135	-0.00571
3487.5	0.0011	-0.00114	-0.00539
3487.6	0.00147	-0.00389	-0.00504
3487.7	0.00132	-0.00489	-0.00454
3487.8	-0.000462017	-0.00382	-0.0045
3487.9	-0.000802615	-0.00279	-0.00135
3488	0.000195687	-0.00427	-0.00101
3488.1	0.00118	-0.00321	-0.00109
3488.2	0.00335	-0.00183	-0.00239
3488.3	0.00624	-0.000908769	-0.000607352
3488.4	0.01097	0.000725941	-0.00126
3488.5	0.01316	0.00246	0.000534641
3488.6	0.01705	0.00308	-0.000169424
3488.7	0.01862	0.00447	-0.00010325
3488.8	0.01947	0.00444	0.00173
3488.9	0.01992	0.00419	0.00406
3489	0.01855	0.00443	0.00683
3489.1	0.0156	0.00488	0.00735
3489.2	0.01005	0.00308	0.00895
3489.3	0.00347	0.00145	0.01171
3489.4	-0.00207	0.00279	0.01184
3489.5	-0.00744	0.00201	0.01197
3489.6	-0.01031	0.000442337	0.0094
3489.7	-0.01422	-0.000824175	0.00524
3489.8	-0.01605	-0.00289	0.000294457
3489.9	-0.01739	-0.00244	-0.00426
3490	-0.01604	-0.000970683	-0.00846
3490.1	-0.01525	-0.000216603	-0.01179
3490.2	-0.01408	-0.000330692	-0.0117
3490.3	-0.0151	0.001	-0.01021
3490.4	-0.01092	0.00244	-0.00975
3490.5	-0.00805	0.00475	-0.00791
3490.6	-0.00548	0.00464	-0.00565
3490.7	-0.00362	0.00587	-0.0044
3490.8	-0.000992635	0.00783	-0.00378
3490.9	0.000701389	0.00706	-0.00131
3491	0.00409	0.0074	-0.000656353
3491.1	0.0051	0.00636	0.00123
3491.2	0.00781	0.00406	0.00294
3491.3	0.00646	0.00309	0.0042
3491.4	0.00825	0.00332	0.00323
3491.5	0.00729	0.00459	0.00144
3491.6	0.00471	0.0028	0.00131
3491.7	0.00464	0.00331	-0.00134
3491.8	0.00627	0.00412	-0.0018
3491.9	0.00953	0.00177	-0.0011
3492	0.01711	0.000526102	-0.000477521
3492.1	0.02518	0.000302126	0.000138563
3492.2	0.03502	-0.00106	0.00423
3492.3	0.04566	-0.00157	0.00938
3492.4	0.05802	-0.000640962	0.0152
3492.5	0.06767	0.000154373	0.02128
3492.6	0.0734	0.000222428	0.02899
3492.7	0.07873	0.000650943	0.03503
3492.8	0.07869	0.00215	0.04241
3492.9	0.07263	0.00264	0.04747
3493	0.06425	0.00388	0.05063
3493.1	0.04949	0.00574	0.04979
3493.2	0.03245	0.00721	0.04935
3493.3	0.0134	0.0096	0.04295
3493.4	-0.00545	0.01121	0.03578
3493.5	-0.02439	0.01321	0.02549
3493.6	-0.0395	0.01475	0.01243
3493.7	-0.0514	0.01472	-7.53824e-05
3493.8	-0.0608	0.01302	-0.01361
3493.9	-0.0675	0.01024	-0.02465
3494	-0.06842	0.00619	-0.03538
3494.1	-0.06661	0.00309	-0.04154
3494.2	-0.06148	0.00125	-0.04467
3494.3	-0.05536	-0.00266	-0.04737
3494.4	-0.046	-0.00544	-0.0447
3494.5	-0.03771	-0.00754	-0.04235
3494.6	-0.02753	-0.00857	-0.03877
3494.7	-0.0203	-0.0098	-0.03316
3494.8	-0.01576	-0.00996	-0.02743
3494.9	-0.01189	-0.0109	-0.02273
3495	-0.00955	-0.01244	-0.01822
3495.1	-0.00616	-0.01206	-0.01224
3495.2	-0.00441	-0.01209	-0.00778
3495.3	-0.00266	-0.01219	-0.00499
3495.4	-0.000648661	-0.00882	-0.00212
3495.5	-2.18034e-05	-0.00505	-0.000232024
3495.6	0.0015	-0.00266	0.0012
3495.7	0.00103	-0.000637186	0.00126
3495.8	0.00241	0.000608482	0.000466825
3495.9	0.005	-0.00124	-0.00188
3496	0.00725	-0.00256	-0.00042397
3496.1	0.01112	-0.00305	-0.00069234
3496.2	0.01271	-0.00362	-0.000532903
3496.3	0.01627	-0.0038	-0.00128
3496.4	0.015	-0.00372	0.000572163
3496.5	0.01272	-0.00106	0.00536
3496.6	0.01117	-0.00267	0.00872
3496.7	0.00621	-0.000776463	0.00877
3496.8	0.00157	-0.000123186	0.00876
3496.9	-0.00396	-0.00167	0.00833
3497	-0.00955	-0.000709921	0.00846
3497.1	-0.01474	0.000405075	0.00589
3497.2	-0.01757	0.0007808	0.000598138
3497.3	-0.01644	0.00101	-0.0043
3497.4	-0.01729	0.000189663	-0.00568
3497.5	-0.01367	-7.81207e-06	-0.00673
3497.6	-0.00995	-0.000119092	-0.0084
3497.7	-0.00881	0.00226	-0.01075
3497.8	-0.00754	0.00354	-0.01159
3497.9	-0.00597	0.00192	-0.01219
3498	-0.00669	0.00358	-0.00987
3498.1	-0.0079	0.0027	-0.00866
3498.2	-0.00589	0.00145	-0.00738
3498.3	-0.00356	0.00232	-0.00506
3498.4	-0.00354	0.000927599	-0.00143
3498.5	-0.002	-0.000730469	0.000639434
3498.6	-0.00197	-0.0015	0.0015
3498.7	-0.001	0.000101825	0.00336
3498.8	0.00107	0.00111	0.00317
3498.9	0.00269	0.00123	0.00242
3499	0.00251	0.00295	0.00292
3499.1	0.00221	0.00101	0.0024
3499.2	0.00279	0.00172	0.00295
3499.3	0.0026	0.00331	0.00309
3499.4	0.00223	0.00208	0.00234
3499.5	0.00407	0.00017394	0.00307
3499.6	0.00524	-0.000434933	0.00336
3499.7	0.00589	0.00124	0.00718
3499.8	0.00773	-0.000774676	0.0078
3499.9	0.00889	0.00119	0.00721
3500	0.00672	0.00137	0.00787
3500.1	0.00609	0.00157	0.00913
3500.2	0.00179	0.00309	0.00788
3500.3	0.00115	0.00425	0.00764
3500.4	0.00112	0.00539	0.00732
3500.5	0.000963453	0.0048	0.00679
3500.6	0.000682299	0.00419	0.00604
3500.7	-0.000665459	0.00393	0.007
3500.8	0.0017	0.00161	0.00375
3500.9	0.00339	0.00104	0.00116
3501	0.00423	-0.0009827	-0.000135606
3501.1	0.0061	-0.00154	-0.000815204
3501.2	0.00181	-0.00153	-0.00182
3501.3	0.00286	0.00114	-0.0027
3501.4	0.00204	0.00305	-0.00175
3501.5	2.10529e-05	0.001	-0.00098637
3501.6	-0.00052193	5.71918e-05	0.00163
3501.7	-0.00297	-0.000611943	0.00419
3501.8	-0.00221	-0.00196	0.00233
3501.9	-0.0026	-0.00492	0.00242
3502	-0.00234	-0.00441	0.00196
3502.1	-0.00245	-0.00376	0.0013
3502.2	-0.00204	-0.00143	-0.000300144
3502.3	0.00165	0.00132	-0.00175
3502.4	0.00374	0.00233	-0.00238
3502.5	0.00332	0.0013	-0.00206
3502.6	0.00276	0.003	-0.00195
3502.7	0.0014	0.00132	-0.00179
3502.8	0.000149885	0.000342948	-0.00349
3502.9	-0.0021	-0.000220558	-0.00511
3503	-0.00385	-0.000110668	-0.00266
3503.1	-0.00352	0.000877038	-0.00207
3503.2	-0.00371	0.00138	-0.00261
3503.3	-0.00161	0.00254	0.000515547
3503.4	0.000491874	0.00254	-0.000493007
3503.5	0.00278	0.00246	-0.00139
3503.6	0.00454	0.00245	-0.000976653
3503.7	0.00638	0.00138	-0.00012102
3503.8	0.00841	0.00116	8.42418e-05
3503.9	0.00991	0.00195	-0.00117
3504	0.01127	-0.000269135	0.00357
3504.1	0.01432	-0.00013462	0.00454
3504.2	0.0113	-0.00123	0.00705
3504.3	0.01313	-0.000716082	0.00875
3504.4	0.01369	-0.00345	0.00942
3504.5	0.01312	-0.00407	0.01087
3504.6	0.01061	-0.00432	0.01325
3504.7	0.00729	-0.00419	0.01533
3504.8	0.00526	-0.0036	0.0152
3504.9	0.00127	-0.00243	0.0112
3505	-0.00255	-0.00128	0.00898
3505.1	-0.00493	-0.000359798	0.007
3505.2	-0.01089	0.000420509	0.00327
3505.3	-0.0125	0.00246	-0.00281
3505.4	-0.01474	0.00247	-0.00614
3505.5	-0.01746	0.00299	-0.00743
3505.6	-0.01523	0.0023	-0.00785
3505.7	-0.01234	-0.000962686	-0.00647
3505.8	-0.01065	-0.002	-0.0064
3505.9	-0.0081	-0.00321	-0.00748
3506	-0.00607	-0.00199	-0.00732
3506.1	-0.00343	-0.00254	-0.004
3506.2	-0.0016	-0.00266	-0.00504
3506.3	0.00119	-0.000164773	-0.00586
3506.4	0.00257	0.0019	-0.0062
3506.5	0.00198	0.00143	-0.00449
3506.6	0.00473	0.00104	-0.00249
3506.7	0.00749	-0.000357485	-0.0018
3506.8	0.0097	-0.000472743	0.000302534
3506.9	0.01484	0.000195781	0.0031
3507	0.021	0.00325	0.00503
3507.1	0.02983	0.00304	0.00907
3507.2	0.03952	0.00358	0.01071
3507.3	0.05161	0.00353	0.01516
3507.4	0.06162	0.00293	0.01902
3507.5	0.06783	0.00298	0.02478
3507.6	0.07276	0.00158	0.03107
3507.7	0.07641	-0.000533329	0.03477
3507.8	0.07231	-0.00141	0.04118
3507.9	0.06621	-0.001	0.04728
3508	0.05511	-0.000165358	0.05034
3508.1	0.04057	-0.00121	0.04976
3508.2	0.02267	-0.00177	0.04786
3508.3	0.00532	-0.000125831	0.0428
3508.4	-0.01386	0.00186	0.03358
3508.5	-0.03255	0.00455	0.02249
3508.6	-0.04864	0.00485	0.00781
3508.7	-0.06013	0.00651	-0.00808
3508.8	-0.0698	0.00939	-0.02115
3508.9	-0.07147	0.00941	-0.03075
3509	-0.07187	0.00898	-0.04113
3509.1	-0.06799	0.00547	-0.04833
3509.2	-0.0609	0.00123	-0.0523
3509.3	-0.05128	-0.000639247	-0.05315
3509.4	-0.04185	-0.00509	-0.04922
3509.5	-0.03309	-0.00778	-0.04438
3509.6	-0.02462	-0.00929	-0.03798
3509.7	-0.01808	-0.01025	-0.03205
3509.8	-0.01421	-0.0104	-0.0254
3509.9	-0.01053	-0.01044	-0.01909
3510	-0.01087	-0.00889	-0.01679
3510.1	-0.00873	-0.00832	-0.01327
3510.2	-0.00614	-0.0088	-0.01416
3510.3	-0.0054	-0.00837	-0.01179
3510.4	-0.00466	-0.00621	-0.00843
3510.5	-0.00563	-0.0019	-0.00608
3510.6	-0.00413	-0.000110557	-0.00324
3510.7	-0.00499	0.00115	-0.0022
3510.8	-0.00534	0.00179	-0.000356136
3510.9	-0.00402	0.00308	-4.30293e-05
3511	-0.0021	0.0027	0.00191
3511.1	0.00119	0.00378	0.00438
3511.2	0.00576	0.0017	0.004
3511.3	0.00879	0.000827672	0.00447
3511.4	0.01198	0.00172	0.00501
3511.5	0.01411	0.00205	0.00516
3511.6	0.01603	-0.000131336	0.0052
3511.7	0.01593	-0.00148	0.00601
3511.8	0.01616	-0.00148	0.00441
3511.9	0.01435	-0.00294	0.00496
3512	0.01106	-0.0025	0.01028
3512.1	0.0063	-0.00166	0.01322
3512.2	0.00126	-0.000315735	0.01219
3512.3	-0.00433	0.00138	0.01219
3512.4	-0.00826	0.00423	0.01116
3512.5	-0.01094	0.00418	0.007
3512.6	-0.01365	0.00167	0.00276
3512.7	-0.01529	0.0013	-0.000578716
3512.8	-0.01501	0.00117	-0.00457
3512.9	-0.01507	4.10732e-05	-0.00597
3513	-0.01452	-3.67872e-06	-0.00643
3513.1	-0.01335	-0.00238	-0.00808
3513.2	-0.01481	-0.0001482	-0.00794
3513.3	-0.01319	0.00122	-0.00655
3513.4	-0.0104	0.005	-0.00791
3513.5	-0.00837	0.00502	-0.00866
3513.6	-0.00694	0.0029	-0.00783
3513.7	-0.00501	0.00235	-0.00507
3513.8	-0.00316	0.000652259	-0.00338
3513.9	-0.00146	-0.000778825	-0.00208
3514	-0.000893291	-0.00294	-0.0034
3514.1	-0.000139099	-0.00454	-0.00273
3514.2	-0.000343575	-0.00116	-0.00267
3514.3	-0.000342292	-0.00214	-0.00408
3514.4	0.00077813	-0.00155	-0.00509
3514.5	0.000696834	-0.00153	-0.00534
3514.6	0.000843963	-0.00206	-0.00647
3514.7	0.00264	-0.00136	-0.00649
3514.8	0.0036	-0.00146	-0.00471
3514.9	0.00313	-0.00075691	-0.000922214
3515	0.00302	0.000603612	0.000228007
3515.1	0.00314	0.000571968	0.00102
3515.2	0.00149	0.0011	0.000636457
3515.3	-4.39013e-05	-0.00186	0.00147
3515.4	-0.0012	-0.00179	0.00299
3515.5	-0.00378	-0.0012	0.0015
3515.6	-0.00406	0.00121	2.57707e-05
3515.7	-0.00487	0.0012	2.04353e-05
3515.8	-0.00475	0.000989477	0.00138
3515.9	-0.00384	0.00129	0.00396
3516	-0.00431	-0.00069483	0.00392
3516.1	-0.00299	-0.00357	0.00147
3516.2	-0.000699607	-0.0055	0.000824788
3516.3	0.00157	-0.0049	0.000357215
3516.4	0.00433	-0.00429	-0.000373202
3516.5	0.0053	-0.00275	-0.00347
3516.6	0.00673	-0.000837752	-0.00678
3516.7	0.00626	-0.00102	-0.00682
3516.8	0.00558	0.000283038	-0.00591
3516.9	0.00389	0.000588432	-0.00445
3517	-0.00232	-0.000988174	-0.00399
3517.1	-0.00435	-0.00069768	-0.00446
3517.2	-0.00381	-0.00141	-0.0028
3517.3	-0.00612	-0.00116	-0.00283
3517.4	-0.00485	-0.00212	-0.00431
3517.5	-0.00305	-0.00192	-0.00473
3517.6	-0.00183	-0.00269	-0.00668
3517.7	-0.000490673	-0.00204	-0.00473
3517.8	-3.76657e-05	-0.00278	-0.00201
3517.9	-0.000475023	-0.00299	-0.00115
3518	-0.00158	-0.00224	-0.00163
3518.1	-0.000824951	-0.000641584	-0.00184
3518.2	0.00263	-0.000660226	-0.000468468
3518.3	0.00107	-0.000451519	-0.00122
3518.4	0.00347	0.000913146	-0.00141
3518.5	0.0052	0.00139	0.000984403
3518.6	0.00435	0.00104	0.00127
3518.7	0.00327	0.00169	0.0031
3518.8	0.00334	0.00046824	0.00542
3518.9	0.00191	0.00194	0.00354
3519	0.000600656	0.00281	0.0015
3519.1	0.000204175	0.0022	0.000183879
3519.2	0.000682194	0.000710469	-0.000897474
3519.3	0.000677419	0.000163595	-0.0031
3519.4	0.00189	0.000934454	-0.00402
3519.5	0.00341	-7.33158e-05	-0.00283
3519.6	0.00418	-0.000799097	-0.00217
3519.7	0.00562	-0.00151	-0.000703249
3519.8	0.00736	-0.000786015	0.00223
3519.9	0.00604	0.000898484	0.00276
3520	0.00404	0.000270466	0.00383
3520.1	0.00305	-0.0016	0.00187
3520.2	0.00203	-0.00376	0.00159
3520.3	0.0021	-0.00357	0.00101
3520.4	0.000411842	-0.00217	0.00155
3520.5	0.000560393	-0.00202	-0.000972097
3520.6	0.00152	-0.0017	-0.00175
3520.7	0.00126	-0.00285	-0.00224
3520.8	0.000326919	-0.00122	-0.000363507
3520.9	-0.00115	0.00108	0.000584829
3521	-0.00291	0.00215	0.000602567
3521.1	-0.00206	0.00316	0.00030116
3521.2	-0.00205	0.00449	0.00221
3521.3	-0.00179	0.00689	0.000664154
3521.4	-0.000704489	0.00766	0.000810802
3521.5	0.000728431	0.00772	-0.00275
3521.6	0.00514	0.00593	-0.00256
3521.7	0.00578	0.00257	-0.0029
3521.8	0.00716	0.00253	-0.00136
3521.9	0.01048	0.00285	-4.18034e-05
3522	0.01446	0.00247	0.0022
3522.1	0.01766	0.00314	0.00531
3522.2	0.02104	0.00298	0.00903
3522.3	0.02662	0.00261	0.01133
3522.4	0.03349	0.00189	0.01621
3522.5	0.03951	0.00183	0.01864
3522.6	0.0411	0.000866794	0.02115
3522.7	0.03916	0.000702632	0.02338
3522.8	0.0342	0.0012	0.02691
3522.9	0.02954	0.00172	0.02898
3523	0.02171	0.00268	0.03093
3523.1	0.01057	0.00329	0.02967
3523.2	0.00139	0.00489	0.02603
3523.3	-0.00784	0.00486	0.02059
3523.4	-0.01581	0.00591	0.01302
3523.5	-0.02053	0.00675	0.00265
3523.6	-0.02742	0.00706	-0.00679
3523.7	-0.0323	0.00596	-0.01387
3523.8	-0.0367	0.0029	-0.01958
3523.9	-0.03391	0.00278	-0.02281
3524	-0.03238	0.00156	-0.02199
3524.1	-0.02811	0.00122	-0.02238
3524.2	-0.0239	0.00213	-0.02195
3524.3	-0.02052	0.000820044	-0.01907
3524.4	-0.01652	-0.000791476	-0.01604
3524.5	-0.01139	-0.000136014	-0.01312
3524.6	-0.00697	-0.0011	-0.00897
3524.7	-0.00585	-0.0032	-0.00642
3524.8	-0.00582	-0.00464	-0.00415
3524.9	-0.00496	-0.00337	-0.00209
3525	-0.00418	-0.00213	-0.000629427
3525.1	-0.00276	-0.00127	-0.000918282
3525.2	-0.00433	-0.000495896	-0.000126742
3525.3	-0.00484	-0.000707938	0.00094958
3525.4	-0.00472	-0.00374	0.00277
3525.5	-0.00416	-0.00259	0.00242
3525.6	-0.00105	-0.00414	0.00291
3525.7	-0.000395558	-0.0044	0.00207
3525.8	0.000525959	-0.00373	0.00277
3525.9	0.00138	-0.00108	0.00162
3526	0.00384	-0.00161	0.000480978
3526.1	0.00453	-0.00208	-0.000476081
3526.2	0.00244	0.000361973	-0.000210923
3526.3	0.000476968	-0.000601356	-9.7596e-05
3526.4	0.000387401	-0.00205	0.000551514
3526.5	-0.000510543	-0.00328	-0.000217008
3526.6	0.00237	-0.00314	0.000381016
3526.7	0.00415	-0.00265	1.88764e-06
3526.8	0.00835	-0.00244	-3.34038e-05
3526.9	0.01271	-0.00233	0.000272629
3527	0.01575	-0.0029	0.00203
3527.1	0.01714	-0.00267	0.00324
3527.2	0.01732	0.000957851	0.00586
3527.3	0.01714	0.0029	0.00835
3527.4	0.01619	0.00579	0.01196
3527.5	0.01219	0.00732	0.01493
3527.6	0.00895	0.00947	0.01474
3527.7	0.00415	0.00776	0.01393
3527.8	0.000573935	0.00736	0.01158
3527.9	-0.003	0.0062	0.00883
3528	-0.00735	0.00508	0.00476
3528.1	-0.01038	0.000926537	0.000107726
3528.2	-0.01314	-0.000469512	-0.00244
3528.3	-0.01453	-0.00194	-0.00531
3528.4	-0.01447	-0.00213	-0.00566
3528.5	-0.01334	-0.003	-0.00827
3528.6	-0.01103	-0.00438	-0.01043
3528.7	-0.00901	-0.00566	-0.01077
3528.8	-0.00799	-0.00385	-0.00957
3528.9	-0.00572	-0.00294	-0.00839
3529	-0.00261	-0.00266	-0.0076
3529.1	-0.000385305	-0.00377	-0.00648
3529.2	-0.00116	-0.00368	-0.0033
3529.3	3.21672e-05	-0.0025	-0.00219
3529.4	0.00197	-0.00219	0.000853687
3529.5	0.00162	-0.00396	0.00196
3529.6	0.00241	-0.00211	0.00252
3529.7	-0.000204401	-0.00027416	0.00302
3529.8	-0.00146	0.000722123	0.00337
3529.9	-0.000394586	0.00218	0.00138
3530	0.000461509	0.00188	0.00147
3530.1	5.44446e-05	0.00241	0.00013702
3530.2	0.00157	0.00444	0.0012
3530.3	0.000731045	0.00448	0.00162
3530.4	0.0015	0.00247	0.00123
3530.5	0.00168	-0.00072447	0.0015
3530.6	0.00318	0.00157	0.00148
3530.7	0.0025	0.00156	0.00219
3530.8	0.00399	-8.70467e-05	0.00131
3530.9	0.00318	-0.000194013	-0.000757978
3531	0.00295	-0.00155	-0.00173
3531.1	0.00267	-0.000520535	-0.00481
3531.2	0.00411	-0.000529373	-0.00472
3531.3	0.00137	-0.00179	-0.00388
3531.4	0.00273	-0.00193	-0.00581
3531.5	0.0034	-0.00343	-0.00502
3531.6	0.0029	-0.00296	-0.00213
3531.7	0.0028	-0.00284	0.000410497
3531.8	0.00139	-0.00406	0.00223
3531.9	0.000809966	-0.00324	0.00206
3532	0.00121	-0.0015	0.00138
3532.1	0.00126	0.000275352	0.000522816
3532.2	0.00257	-0.000461601	-0.000171832
3532.3	0.00125	5.27973e-05	0.000632827
3532.4	0.00153	0.000359181	-0.0018
3532.5	0.00114	-0.00074191	-0.00178
3532.6	0.000802718	-0.00241	0.000507631
3532.7	0.0001872	-0.00252	0.00205
3532.8	-0.00106	-0.00299	0.00337
3532.9	-0.00163	-0.0016	0.00312
3533	-0.0027	0.00124	0.00334
3533.1	-0.00348	0.00249	0.00208
3533.2	-0.00379	0.00217	-0.000458885
3533.3	-0.00387	0.00318	-0.000961779
3533.4	-0.00305	0.00399	-0.00332
3533.5	-0.00277	0.00411	-0.00373
3533.6	-0.0017	0.00325	-0.00376
3533.7	-0.00204	0.00129	-0.00335
3533.8	-0.000142904	-0.00141	-0.00333
3533.9	-0.000779888	-0.0034	-0.00135
3534	-0.00106	-0.0043	0.000200558
3534.1	0.000257589	-0.00575	0.000831308
3534.2	0.000996917	-0.00579	-0.00084728
3534.3	0.00293	-0.00519	-0.000133349
3534.4	0.00305	-0.00332	-6.2845e-07
3534.5	0.00161	-0.00138	-0.000298857
3534.6	-0.000257729	-0.00178	-0.00183
3534.7	-0.00139	-0.000673626	-0.00139
3534.8	0.00078342	-0.00164	-0.00125
3534.9	-0.000391688	0.000150488	0.001
3535	-0.00301	0.00178	0.00172
3535.1	-0.000524748	0.00242	8.74137e-06
3535.2	0.000897432	0.00322	-0.00363
3535.3	0.0028	0.00388	-0.00365
3535.4	0.0043	0.00447	-0.00467
3535.5	0.00423	0.00468	-0.00351
3535.6	0.00304	0.00262	-0.00346
3535.7	0.00352	0.00333	-0.00124
3535.8	0.00475	0.000580877	0.000352975
3535.9	0.00176	0.00142	0.000562383
3536	-0.00132	0.00163	0.0005357
3536.1	-0.00179	-0.000730326	-0.00175
3536.2	-0.00241	-0.00214	-0.00261
3536.3	-0.00263	-0.00199	-0.0029
3536.4	-0.000951427	-0.00146	-0.00171
3536.5	-0.00108	-0.00169	-0.000499729
3536.6	-0.0013	-0.0016	0.00023791
3536.7	-0.000282515	-0.00134	-0.000401174
3536.8	0.000678801	-0.000907804	0.000648972
3536.9	-0.000156635	0.000114702	-0.00157
3537	-0.000222647	0.000716678	-0.00221
3537.1	-4.78698e-05	-0.000555094	-0.00195
3537.2	0.00028546	-0.00175	-0.000947853
3537.3	-1.08707e-05	-0.00139	-0.00105
3537.4	0.000635721	-0.00243	-0.000278475
3537.5	0.000517172	-0.00299	0.000794837
3537.6	0.00147	-0.00142	-0.000371258
3537.7	0.0026	-0.00171	-0.000399182
3537.8	0.00178	-0.000380746	0.00128
3537.9	-8.73302e-06	-0.00116	0.00226
3538	0.00107	-0.00040786	0.00331
3538.1	0.0011	-0.00168	0.00499
3538.2	0.000680477	-0.00219	0.00425
3538.3	-0.000101247	-0.00233	0.0033
3538.4	-0.000399248	-0.000790853	0.00131
3538.5	-0.00113	0.00159	0.00226
3538.6	-0.0001877	0.00283	-0.00121
3538.7	0.00134	0.00345	-0.00145
3538.8	-0.000197651	0.00459	0.000195093
3538.9	0.000326081	0.00265	0.00222
3539	0.00265	0.0019	0.0018
3539.1	0.0031	0.000140219	0.00188
3539.2	0.00384	0.000562391	-0.000349264
3539.3	0.00369	0.000289499	-0.000688192
3539.4	0.00149	0.00224	-0.00295
3539.5	0.00111	0.00118	-0.0022
3539.6	-0.000307873	0.00191	-0.00353
3539.7	0.00109	0.0028	-0.00378
3539.8	-0.00115	0.000985536	-0.00136
3539.9	-0.00106	-0.000838895	-0.000903028
3540	-0.00112	-0.000128542	0.00141
3540.1	0.000174496	0.000661914	0.00272
3540.2	-0.000408729	0.00254	0.00279
3540.3	-0.000840213	0.00216	0.00311
3540.4	3.88455e-05	0.00102	8.12985e-05
3540.5	0.00124	-0.000307157	9.05789e-05
3540.6	0.000545955	0.000833902	-0.00103
3540.7	0.00312	-0.00148	-0.000913269
3540.8	0.00295	-0.00474	-0.000929725
3540.9	0.00179	-0.00352	-0.000562613
3541	0.000324983	-0.00122	0.00147
3541.1	0.000138657	-0.000628717	0.00208
3541.2	-0.00126	0.00162	0.00233
3541.3	-0.00229	0.00257	0.00241
3541.4	-0.000733055	0.00416	0.00192
3541.5	-0.00277	0.00492	0.00271
3541.6	-0.00364	0.00438	0.00302
3541.7	-0.00218	0.00361	0.00242
3541.8	-0.000857294	0.00371	0.000436266
3541.9	-0.00181	0.00359	0.00112
3542	0.000169965	0.00211	0.000616078
3542.1	0.00185	-8.00892e-05	-0.000570038
3542.2	0.00252	-0.000756726	-0.000807704
3542.3	0.00249	-0.00129	0.000925409
3542.4	0.00276	-0.00134	0.0019
3542.5	-1.78399e-05	-0.00313	0.00414
3542.6	-0.00241	-0.00446	0.00412
3542.7	-0.00326	-0.00306	0.00435
3542.8	-0.00426	-0.00218	0.00168
3542.9	-0.00497	-0.000828379	0.000847752
3543	-0.00226	0.000801944	-0.0009622
3543.1	-0.00154	0.00422	-0.00311
3543.2	-4.04525e-05	0.00584	-0.00204
3543.3	0.00195	0.00511	-0.00192
3543.4	0.00128	0.00318	-0.0015
3543.5	0.00107	0.00139	0.000741111
3543.6	0.000855961	-0.000992937	0.000137171
3543.7	-0.000766179	-0.00243	0.00137
3543.8	-0.00242	-0.00336	-0.0012
3543.9	-0.00237	-0.00323	-0.00164
3544	-0.00108	-0.0023	-0.000464125
3544.1	-0.00075686	0.000131931	0.000783257
3544.2	-0.000912626	0.000425326	0.00318
3544.3	0.000843707	-0.000744127	0.00338
3544.4	-0.00051069	-0.000683854	0.00571
3544.5	-0.000175522	-0.000713477	0.00646
3544.6	-0.000576765	-0.00135	0.00629
3544.7	-0.00197	-0.00016257	0.00501
3544.8	-0.00416	-0.00172	0.00299
3544.9	-0.00343	-0.00312	0.00198
3545	-0.00336	-0.00411	0.000455139
3545.1	-0.00282	-0.00192	-0.000327452
3545.2	-0.00307	-0.00161	-0.00137
3545.3	-0.000109514	0.000120613	-0.00196
3545.4	-0.00146	0.000684199	-0.000839662
3545.5	0.000608277	0.00136	-0.00159
3545.6	0.00161	0.0013	-0.00268
3545.7	0.00118	0.000827199	-0.00503
3545.8	-0.00067013	-0.000869695	-0.00621
3545.9	-0.000643436	-0.00177	-0.00684
3546	-0.000488045	-0.00233	-0.00836
3546.1	-0.00133	-0.000884855	-0.00852
3546.2	-0.0023	-0.00235	-0.0085
3546.3	-0.00267	-0.000717799	-0.00636
3546.4	-0.00474	6.89642e-05	-0.0047
3546.5	-0.00167	0.000897087	-0.0034
3546.6	0.000283593	-0.00196	-0.00172
3546.7	0.000928292	-0.00126	-0.000977575
3546.8	0.00111	-0.000501808	-0.000625237
3546.9	0.00126	0.000885768	-3.91328e-05
3547	0.00356	0.00308	1.89109e-05
3547.1	0.00177	0.00366	0.00126
3547.2	-0.000458713	0.00327	0.00149
3547.3	-0.000935978	0.00542	0.00262
3547.4	-0.00139	0.0064	0.00288
3547.5	0.000498735	0.0055	0.00367
3547.6	0.00212	0.00465	0.00483
3547.7	0.00193	0.00503	0.00335
3547.8	0.00113	0.00306	0.00336
3547.9	0.00234	0.00143	0.00328
3548	0.00251	-0.000406086	0.00196
3548.1	-0.000127319	-0.00131	0.00168
3548.2	-0.00314	-0.00236	-0.000408636
3548.3	-0.00224	-0.00374	-0.00122
3548.4	-0.00152	-0.0027	-0.00201
3548.5	-0.00138	-0.00265	-0.00151
3548.6	-0.00147	-0.00277	-0.00171
3548.7	-0.00172	-0.00277	-0.000877122
3548.8	-0.000944085	-0.00197	0.000623776
3548.9	0.00102	-0.00256	0.00016782
3549	0.000895451	-0.00233	0.000336154
3549.1	0.00143	-0.00188	5.54908e-05
3549.2	0.00106	-0.000796725	0.000528808
3549.3	0.00162	-0.00060207	0.00309
3549.4	0.0014	0.000481815	0.00283
3549.5	0.00215	0.00103	0.00224
3549.6	0.00294	0.00133	0.00124
3549.7	0.00374	0.00137	-0.000167273
3549.8	0.00457	0.00115	-0.00199
3549.9	0.00543	0.000681549	-0.00422

## Sheet: Fig. 3d
Figure 3d
	Ce(Ⅳ) ratio (%)	Ce(Ⅲ) ratio (%)
-H2O2	0	100
+H2O2	88.2	11.8

## Sheet: Fig. 3j
Figure 3j
	Fibril			Fibril + NCs			Fragment + monomer			Fragment +monomer+ NCs
Size change ratio (%)	100.118	91.8259	108.056	17.5978	16.2746	12.7992	88.2976	95.7953	86.5863	13.8048	11.3966	8.28815

## Sheet: Fig. 3m
Figure 3m
Concentration (μM)	PL intensity at 1060 nm (arb.units)
1	0.0011
1.5	0.0013
2	0.0017
2.5	0.00201
3.5	0.00226
4	0.00242
4.5	0.00237

[truncated: 32 more sheets: Fig. 3n, Fig. 3o, Fig. 5a, Fig.5b, Fig. 5h, Fig. 5i, Fig. 5j, Fig. 5k, Fig. 5l, Fig. 5m, Fig. 6b, Fig. 6e, Fig. 6g, Fig. 6h, Fig. 6j, Fig. 6k, Fig. 6m, Fig. 6o, Fig. 6p, Fig. 6q …]
